# Supplementary material for: Heterometallic ZnII–LnIII–ZnII Schiff Base Complexes with Linear or Bent Conformation—Synthesis, Crystal Structures, Luminescent and Magnetic Characterization
Source: Molecules. 2018 Jul 18;23(7):1761. doi: 10.3390/molecules23071761 (PMC6099393; doi:10.3390/molecules23071761)
Supplement: Supplementary file 1 [file molecules-23-01761-s001.zip]

Archive with 6 entries (6 files):
- Supplementary Materials.pdf
- 1-ZnNd.cif
- 2-ZnSm.cif
- 3-ZnEu.cif
- 4-ZnTb.cif
- 5-ZnDy.cif
