# Supplementary material for: Heterometallic ZnII–LnIII–ZnII Schiff Base Complexes with Linear or Bent Conformation—Synthesis, Crystal Structures, Luminescent and Magnetic Characterization
Source: Molecules. 2018 Jul 18;23(7):1761. doi: 10.3390/molecules23071761 (PMC6099393; doi:10.3390/molecules23071761)
Supplement: Supplementary file 1 [file molecules-23-01761-s001.zip › 1-ZnNd.cif]

data_1-ZnNd

_chemical_formula_moiety          'C42 H42 Br4 N4 Nd O14 Zn2, 3(H2O), N O3'
_chemical_formula_sum             'C42 H48 Br4 N5 Nd O20 Zn2'
_chemical_formula_weight          1537.47
loop_
  _atom_type_symbol
  _atom_type_scat_dispersion_real
  _atom_type_scat_dispersion_imag
  _atom_type_scat_Cromer_Mann_a1
  _atom_type_scat_Cromer_Mann_a2
  _atom_type_scat_Cromer_Mann_a3
  _atom_type_scat_Cromer_Mann_a4
  _atom_type_scat_Cromer_Mann_b1
  _atom_type_scat_Cromer_Mann_b2
  _atom_type_scat_Cromer_Mann_b3
  _atom_type_scat_Cromer_Mann_b4
  _atom_type_scat_Cromer_Mann_c
  _atom_type_scat_source
  _atom_type_scat_dispersion_source
 C 0.00347 0.00161 2.31000 1.02000 1.58860 0.86500 20.84390 10.20750 0.56870
 51.65120 0.215599998832
 'International Tables Volume C Table 6.1.1.4 (pp. 500-502)'
 'Henke, Gullikson and Davis, At. Data and Nucl. Data Tables, 1993, 54, 2'
 H 0.00000 0.00000 0.49300 0.32291 0.14019 0.04081 10.51090 26.12570 3.14236
 57.79970 0.0030380000826
 'International Tables Volume C Table 6.1.1.4 (pp. 500-502)'
 'Henke, Gullikson and Davis, At. Data and Nucl. Data Tables, 1993, 54, 2'
 Nd -0.03794 3.14107 22.68450 19.68470 12.77400 2.85137 2.66248 0.21063
 15.88500 137.90300 1.98485994339
 'International Tables Volume C Table 6.1.1.4 (pp. 500-502)'
 'Henke, Gullikson and Davis, At. Data and Nucl. Data Tables, 1993, 54, 2'
 Zn 0.31207 1.46666 14.07430 7.03180 5.16520 2.41000 3.26550 0.23330 10.31630
 58.70970 1.30410003662
 'International Tables Volume C Table 6.1.1.4 (pp. 500-502)'
 'Henke, Gullikson and Davis, At. Data and Nucl. Data Tables, 1993, 54, 2'
 O 0.01158 0.00611 3.04850 2.28680 1.54630 0.86700 13.27710 5.70110 0.32390
 32.90890 0.250800013542
 'International Tables Volume C Table 6.1.1.4 (pp. 500-502)'
 'Henke, Gullikson and Davis, At. Data and Nucl. Data Tables, 1993, 54, 2'
 N 0.00653 0.00323 12.21260 3.13220 2.01250 1.16630 0.00570 9.89330 28.99750
 0.58260 -11.5290002823
 'International Tables Volume C Table 6.1.1.4 (pp. 500-502)'
 'Henke, Gullikson and Davis, At. Data and Nucl. Data Tables, 1993, 54, 2'
 Br -0.28346 2.55990 17.17890 5.23580 5.63770 3.98510 2.17230 16.57960 0.26090
 41.43280 2.95569992065
 'International Tables Volume C Table 6.1.1.4 (pp. 500-502)'
 'Henke, Gullikson and Davis, At. Data and Nucl. Data Tables, 1993, 54, 2'

_space_group_crystal_system       'monoclinic'
_space_group_IT_number            14
_space_group_name_H-M_alt         'P 1 21/n 1'
_space_group_name_Hall            '-P 2yn'
loop_
  _space_group_symop_id
  _space_group_symop_operation_xyz
 1 x,y,z
 2 -x+1/2,y+1/2,-z+1/2
 3 -x,-y,-z
 4 x-1/2,-y-1/2,z-1/2

_symmetry_Int_Tables_number       14
_cell_length_a                    9.9805(4)
_cell_length_b                    24.1307(11)
_cell_length_c                    22.9091(7)
_cell_angle_alpha                 90
_cell_angle_beta                  91.549(3)
_cell_angle_gamma                 90
_cell_volume                      5515.4(4)
_cell_formula_units_Z             4
_cell_measurement_reflns_used     8566
_cell_measurement_temperature     293
_cell_measurement_theta_max       23.8570
_cell_measurement_theta_min       2.8460
_exptl_absorpt_coefficient_mu     4.763
_exptl_absorpt_correction_T_max   1.00000
_exptl_absorpt_correction_T_min   0.60328
_exptl_absorpt_correction_type    multi-scan
_exptl_absorpt_process_details
;
CrysAlisPro, Agilent Technologies,
Version 1.171.37.35g (release 09-12-2014 CrysAlis171 .NET)
(compiled Dec  9 2014,15:38:47)
Empirical absorption correction using spherical harmonics,
 implemented in SCALE3 ABSPACK scaling algorithm.
;
_exptl_crystal_colour             yellow
_exptl_crystal_density_diffrn     1.852
_exptl_crystal_description        plate
_exptl_crystal_F_000              3020
_exptl_crystal_size_max           0.25
_exptl_crystal_size_mid           0.12
_exptl_crystal_size_min           0.02
_diffrn_reflns_av_R_equivalents   0.0806
_diffrn_reflns_av_unetI/netI      0.0852
_diffrn_reflns_limit_h_max        9
_diffrn_reflns_limit_h_min        -11
_diffrn_reflns_limit_k_max        27
_diffrn_reflns_limit_k_min        -28
_diffrn_reflns_limit_l_max        27
_diffrn_reflns_limit_l_min        -27
_diffrn_reflns_number             41616
_diffrn_reflns_theta_full         25.2402
_diffrn_reflns_theta_max          25.24
_diffrn_reflns_theta_min          2.65
_diffrn_ambient_temperature       293.0
_diffrn_detector                  'CCD plate'
_diffrn_detector_area_resol_mean  8.4221
_diffrn_detector_type             'Sapphire2, large Be window'
_diffrn_measured_fraction_theta_full 0.9988
_diffrn_measured_fraction_theta_max 0.9988
_diffrn_measurement_details
;

;
_diffrn_measurement_device        'four-circle diffractometer'
_diffrn_measurement_device_type   'Xcalibur, Sapphire2, large Be window'
_diffrn_measurement_method        '\w scans'
_diffrn_orient_matrix_UB_11       0.0312667000
_diffrn_orient_matrix_UB_12       -0.0226346000
_diffrn_orient_matrix_UB_13       0.0146989000
_diffrn_orient_matrix_UB_21       -0.0522518000
_diffrn_orient_matrix_UB_22       -0.0177682000
_diffrn_orient_matrix_UB_23       -0.0101287000
_diffrn_orient_matrix_UB_31       0.0367059000
_diffrn_orient_matrix_UB_32       -0.0060180000
_diffrn_orient_matrix_UB_33       -0.0253034000
_diffrn_radiation_monochromator   graphite
_diffrn_radiation_probe           x-ray
_diffrn_radiation_type            'Mo K\a'
_diffrn_radiation_wavelength      0.71073
_diffrn_source                    'Enhance (Mo) X-ray Source'
_diffrn_special_details           ?
_reflns_Friedel_coverage          0.0
_reflns_limit_h_max               10
_reflns_limit_h_min               -11
_reflns_limit_k_max               28
_reflns_limit_k_min               0
_reflns_limit_l_max               27
_reflns_limit_l_min               -10
_reflns_number_gt                 6123
_reflns_number_total              9953
_reflns_odcompleteness_completeness 99.89
_reflns_odcompleteness_iscentric  1
_reflns_odcompleteness_theta      25.46
_reflns_threshold_expression      I>=2u(I)
_computing_cell_refinement
;
CrysAlisPro, Agilent Technologies,
Version 1.171.37.35g (release 09-12-2014 CrysAlis171 .NET)
(compiled Dec  9 2014,15:38:47)
;
_computing_data_collection
;
CrysAlisPro, Agilent Technologies,
Version 1.171.37.35g (release 09-12-2014 CrysAlis171 .NET)
(compiled Dec  9 2014,15:38:47)
;
_computing_data_reduction
;
CrysAlisPro, Agilent Technologies,
Version 1.171.37.35g (release 09-12-2014 CrysAlis171 .NET)
(compiled Dec  9 2014,15:38:47)
;
_computing_molecular_graphics     'Olex2 (Dolomanov et al., 2009)'
_computing_publication_material   'Olex2 (Dolomanov et al., 2009)'
_computing_structure_refinement   'olex2.refine (Bourhis et al., 2013)'
_computing_structure_solution     'ShelXT (Sheldrick, 2008)'
_refine_diff_density_max          2.2099
_refine_diff_density_min          -1.7243
_refine_diff_density_rms          0.2849
_refine_ls_d_res_high             0.8334
_refine_ls_d_res_low              7.6887
_refine_ls_goodness_of_fit_ref    1.0419
_refine_ls_hydrogen_treatment     mixed
_refine_ls_matrix_type            full
_refine_ls_number_constraints     68
_refine_ls_number_parameters      659
_refine_ls_number_reflns          9953
_refine_ls_number_restraints      0
_refine_ls_R_factor_all           0.1121
_refine_ls_R_factor_gt            0.0593
_refine_ls_restrained_S_all       1.0419
_refine_ls_shift/su_max           0.0192
_refine_ls_shift/su_mean          0.0087
_refine_ls_structure_factor_coef  Fsqd
_refine_ls_weighting_details
'w=1/[\s^2^(Fo^2^)+(0.0579P)^2^+14.7159P] where P=(Fo^2^+2Fc^2^)/3'
_refine_ls_weighting_scheme       calc
_refine_ls_wR_factor_gt           0.1250
_refine_ls_wR_factor_ref          0.1544
_olex2_refinement_description
;
;
_atom_sites_solution_primary      direct
loop_
  _atom_site_label
  _atom_site_type_symbol
  _atom_site_fract_x
  _atom_site_fract_y
  _atom_site_fract_z
  _atom_site_U_iso_or_equiv
  _atom_site_adp_type
  _atom_site_occupancy
  _atom_site_refinement_flags_posn
 Nd1 Nd 0.60428(4) 0.73330(2) 0.683386(17) 0.03707(15) Uani 1.000000 .
 Br1 Br 0.51285(16) 1.02957(6) 0.80520(6) 0.1081(5) Uani 1.000000 .
 Br2 Br 0.03115(12) 0.63255(7) 0.47667(5) 0.0952(5) Uani 1.000000 .
 Br3 Br 0.64284(14) 0.43773(5) 0.55772(5) 0.0899(4) Uani 1.000000 .
 Br4 Br 0.08530(15) 0.84754(7) 0.88931(5) 0.1046(5) Uani 1.000000 .
 Zn1 Zn 0.59871(10) 0.82393(4) 0.56332(4) 0.0419(3) Uani 1.000000 .
 Zn2 Zn 0.61705(9) 0.64216(4) 0.80538(4) 0.0419(3) Uani 1.000000 .
 O1 O 0.6136(5) 0.8315(2) 0.6531(2) 0.0423(14) Uani 1.000000 .
 O2 O 0.4946(5) 0.7559(2) 0.5898(2) 0.0406(14) Uani 1.000000 .
 O3 O 0.6363(6) 0.8208(3) 0.7645(2) 0.0537(16) Uani 1.000000 .
 O4 O 0.3785(6) 0.6773(3) 0.6484(2) 0.0509(16) Uani 1.000000 .
 O7 O 0.6190(6) 0.6363(2) 0.7154(2) 0.0444(14) Uani 1.000000 .
 O6 O 0.5064(5) 0.7096(2) 0.7767(2) 0.0412(14) Uani 1.000000 .
 O9 O 0.6452(6) 0.6506(3) 0.6045(2) 0.0478(15) Uani 1.000000 .
 O8 O 0.3784(5) 0.7832(2) 0.7146(2) 0.0463(15) Uani 1.000000 .
 O5 O 0.4111(6) 0.9283(3) 0.4590(3) 0.0627(18) Uani 1.000000 .
 H5a H 0.394(3) 0.926(5) 0.4938(8) 0.094(3) Uiso 1.000000 GR
 O10 O 0.4027(8) 0.5564(3) 0.9012(4) 0.084(2) Uani 1.000000 .
 H10 H 0.370(3) 0.526(2) 0.909(6) 0.126(3) Uiso 1.000000 GR
 O11 O 0.7858(6) 0.8029(3) 0.5440(2) 0.0527(16) Uani 1.000000 .
 O12 O 0.7979(6) 0.7492(3) 0.6230(2) 0.0527(16) Uani 1.000000 .
 O13 O 0.7991(6) 0.7241(3) 0.7452(2) 0.0571(17) Uani 1.000000 .
 O14 O 0.8106(6) 0.6632(3) 0.8175(2) 0.0603(18) Uani 1.000000 .
 N4 N 0.5366(7) 0.6548(3) 0.8868(3) 0.0431(18) Uani 1.000000 .
 N2 N 0.5066(8) 0.8146(3) 0.4812(3) 0.0466(18) Uani 1.000000 .
 N3 N 0.6138(7) 0.5573(3) 0.8113(3) 0.053(2) Uani 1.000000 .
 N1 N 0.6070(7) 0.9074(3) 0.5568(3) 0.0459(18) Uani 1.000000 .
 C1 C 0.5965(8) 0.8772(4) 0.6831(3) 0.0375(19) Uani 1.000000 .
 C2 C 0.6031(8) 0.8730(4) 0.7458(3) 0.044(2) Uani 1.000000 .
 C3 C 0.5790(10) 0.9171(5) 0.7809(4) 0.063(3) Uani 1.000000 .
 H3 H 0.5818(10) 0.9130(5) 0.8212(4) 0.075(3) Uiso 1.000000 R
 C4 C 0.5500(11) 0.9686(4) 0.7559(4) 0.065(3) Uani 1.000000 .
 C5 C 0.5470(10) 0.9750(4) 0.6969(4) 0.064(3) Uani 1.000000 .
 H5 H 0.5287(10) 1.0096(4) 0.6808(4) 0.077(3) Uiso 1.000000 R
 C6 C 0.5717(8) 0.9294(4) 0.6598(4) 0.047(2) Uani 1.000000 .
 C7 C 0.5852(8) 0.9417(4) 0.5974(4) 0.047(2) Uani 1.000000 .
 H7 H 0.5767(8) 0.9787(4) 0.5865(4) 0.057(3) Uiso 1.000000 R
 C8 C 0.6370(9) 0.9326(4) 0.5000(4) 0.057(3) Uani 1.000000 .
 H8a H 0.6296(9) 0.9726(4) 0.5032(4) 0.068(3) Uiso 1.000000 R
 H8b H 0.7288(9) 0.9240(4) 0.4905(4) 0.068(3) Uiso 1.000000 R
 C9 C 0.5441(9) 0.9126(4) 0.4505(4) 0.053(2) Uani 1.000000 .
 H9a H 0.5718(9) 0.9327(4) 0.4157(4) 0.063(3) Uiso 1.000000 R
 C10 C 0.5545(10) 0.8520(4) 0.4354(4) 0.058(3) Uani 1.000000 .
 H10a H 0.6475(10) 0.8433(4) 0.4280(4) 0.069(3) Uiso 1.000000 R
 H10b H 0.5030(10) 0.8451(4) 0.3996(4) 0.069(3) Uiso 1.000000 R
 C11 C 0.4094(10) 0.7818(4) 0.4681(4) 0.050(2) Uani 1.000000 .
 H11 H 0.3727(10) 0.7850(4) 0.4305(4) 0.060(3) Uiso 1.000000 R
 C12 C 0.3508(8) 0.7408(4) 0.5045(3) 0.045(2) Uani 1.000000 .
 C13 C 0.2437(10) 0.7104(5) 0.4800(4) 0.062(3) Uani 1.000000 .
 H13 H 0.2138(10) 0.7185(5) 0.4422(4) 0.075(3) Uiso 1.000000 R
 C14 C 0.1828(9) 0.6700(5) 0.5096(4) 0.060(3) Uani 1.000000 .
 C15 C 0.2261(8) 0.6554(4) 0.5667(4) 0.051(2) Uani 1.000000 .
 H15 H 0.1866(8) 0.6264(4) 0.5866(4) 0.062(3) Uiso 1.000000 R
 C16 C 0.3288(8) 0.6858(4) 0.5919(3) 0.041(2) Uani 1.000000 .
 C17 C 0.3956(8) 0.7295(4) 0.5625(3) 0.040(2) Uani 1.000000 .
 C18 C 0.6766(11) 0.8155(4) 0.8252(4) 0.066(3) Uani 1.000000 .
 H18a H 0.603(2) 0.825(3) 0.8492(4) 0.098(4) Uiso 1.000000 GR
 H18b H 0.703(6) 0.7779(8) 0.8331(8) 0.098(4) Uiso 1.000000 GR
 H18c H 0.751(4) 0.840(2) 0.8336(8) 0.098(4) Uiso 1.000000 GR
 C19 C 0.3072(9) 0.6388(5) 0.6837(4) 0.067(3) Uani 1.000000 .
 H19a H 0.309(6) 0.6028(7) 0.6659(15) 0.100(5) Uiso 1.000000 GR
 H19b H 0.349(4) 0.637(2) 0.7219(10) 0.100(5) Uiso 1.000000 GR
 H19c H 0.216(2) 0.6509(15) 0.687(2) 0.100(5) Uiso 1.000000 GR
 C20 C 0.6227(8) 0.5907(4) 0.6838(3) 0.041(2) Uani 1.000000 .
 C21 C 0.6351(8) 0.5960(4) 0.6223(3) 0.043(2) Uani 1.000000 .
 C22 C 0.6396(8) 0.5523(4) 0.5858(4) 0.048(2) Uani 1.000000 .
 H22 H 0.6486(8) 0.5574(4) 0.5459(4) 0.057(3) Uiso 1.000000 R
 C23 C 0.6304(10) 0.4988(4) 0.6098(4) 0.059(3) Uani 1.000000 .
 C24 C 0.6163(9) 0.4912(4) 0.6681(4) 0.058(3) Uani 1.000000 .
 H24 H 0.6088(9) 0.4555(4) 0.6829(4) 0.069(3) Uiso 1.000000 R
 C25 C 0.6131(8) 0.5364(4) 0.7060(4) 0.050(2) Uani 1.000000 .
 C26 C 0.6094(9) 0.5234(4) 0.7683(4) 0.053(2) Uani 1.000000 .
 H26 H 0.6030(9) 0.4860(4) 0.7779(4) 0.064(3) Uiso 1.000000 R
 C27 C 0.6267(10) 0.5310(4) 0.8701(4) 0.064(3) Uani 1.000000 .
 H27a H 0.6045(10) 0.4920(4) 0.8663(4) 0.077(3) Uiso 1.000000 R
 H27b H 0.7196(10) 0.5334(4) 0.8835(4) 0.077(3) Uiso 1.000000 R
 C28 C 0.5404(11) 0.5560(4) 0.9160(4) 0.063(3) Uani 1.000000 .
 H28 H 0.5522(11) 0.5334(4) 0.9513(4) 0.076(3) Uiso 1.000000 R
 C29 C 0.5769(10) 0.6146(4) 0.9322(4) 0.056(3) Uani 1.000000 .
 H29a H 0.6731(10) 0.6170(4) 0.9390(4) 0.067(3) Uiso 1.000000 R
 H29b H 0.5341(10) 0.6243(4) 0.9683(4) 0.067(3) Uiso 1.000000 R
 C30 C 0.4471(9) 0.6894(4) 0.9004(3) 0.045(2) Uani 1.000000 .
 H30 H 0.4187(9) 0.6881(4) 0.9387(3) 0.054(3) Uiso 1.000000 R
 C31 C 0.3836(8) 0.7311(4) 0.8628(3) 0.041(2) Uani 1.000000 .
 C32 C 0.2882(9) 0.7644(4) 0.8885(3) 0.051(2) Uani 1.000000 .
 H32 H 0.2699(9) 0.7601(4) 0.9278(3) 0.062(3) Uiso 1.000000 R
 C33 C 0.2209(10) 0.8038(4) 0.8559(4) 0.059(3) Uani 1.000000 .
 C34 C 0.2494(9) 0.8124(4) 0.7975(4) 0.053(2) Uani 1.000000 .
 H34 H 0.2057(9) 0.8398(4) 0.7757(4) 0.064(3) Uiso 1.000000 R
 C35 C 0.3442(8) 0.7791(4) 0.7729(3) 0.040(2) Uani 1.000000 .
 C36 C 0.4154(8) 0.7385(4) 0.8034(3) 0.037(2) Uani 1.000000 .
 C37 C 0.6678(10) 0.6585(4) 0.5435(4) 0.060(3) Uani 1.000000 .
 H37a H 0.594(3) 0.643(2) 0.5211(4) 0.089(4) Uiso 1.000000 GR
 H37b H 0.676(6) 0.6974(4) 0.5354(6) 0.089(4) Uiso 1.000000 GR
 H37c H 0.749(3) 0.640(2) 0.5333(7) 0.089(4) Uiso 1.000000 GR
 C38 C 0.2957(9) 0.8197(4) 0.6788(4) 0.057(3) Uani 1.000000 .
 H38a H 0.303(5) 0.8569(6) 0.6935(16) 0.086(4) Uiso 1.000000 GR
 H38b H 0.325(4) 0.819(2) 0.6393(6) 0.086(4) Uiso 1.000000 GR
 H38c H 0.2040(13) 0.8079(15) 0.680(2) 0.086(4) Uiso 1.000000 GR
 C39 C 0.8517(9) 0.7758(4) 0.5820(4) 0.045(2) Uani 1.000000 .
 C40 C 0.9990(9) 0.7731(5) 0.5768(5) 0.076(3) Uani 1.000000 .
 H40a H 1.0203(9) 0.756(3) 0.5403(16) 0.113(5) Uiso 1.000000 GR
 H40b H 1.0356(12) 0.8099(5) 0.578(3) 0.113(5) Uiso 1.000000 GR
 H40c H 1.0368(12) 0.752(3) 0.6084(19) 0.113(5) Uiso 1.000000 GR
 C41 C 0.8628(9) 0.6941(5) 0.7802(4) 0.055(3) Uani 1.000000 .
 C42 C 1.0138(10) 0.6947(6) 0.7781(5) 0.103(5) Uani 1.000000 .
 H42a H 1.0495(11) 0.718(3) 0.809(3) 0.154(7) Uiso 1.000000 GR
 H42b H 1.0476(11) 0.6578(8) 0.783(4) 0.154(7) Uiso 1.000000 GR
 H42c H 1.0405(10) 0.709(4) 0.7409(17) 0.154(7) Uiso 1.000000 GR
 O19 O 0.9485(19) 0.8642(8) 0.7099(8) 0.263(8) Uiso 1.000000 .
 O20 O 0.183(7) 0.474(4) 0.566(3) 0.351(6) Uiso 1.000000 .
 O15 O 0.2464(14) 0.9648(5) 0.5681(6) 0.188(7) Uani 1.000000 .
 O16 O 0.2726(8) 0.8811(4) 0.5560(3) 0.084(2) Uani 1.000000 .
 O17 O 0.1134(11) 0.9148(5) 0.6055(6) 0.163(5) Uani 1.000000 .
 N5 N 0.2101(10) 0.9200(5) 0.5766(4) 0.074(3) Uani 1.000000 .
 O18 O 0.247(2) 0.5835(10) 0.8104(9) 0.301(10) Uiso 1.000000 .

loop_
  _atom_site_aniso_label
  _atom_site_aniso_U_11
  _atom_site_aniso_U_22
  _atom_site_aniso_U_33
  _atom_site_aniso_U_12
  _atom_site_aniso_U_13
  _atom_site_aniso_U_23
 Nd1 0.0472(3) 0.0418(3) 0.0223(2) 0.0017(2) 0.00115(17) 0.0051(2)
 Br1 0.1564(13) 0.0840(10) 0.0838(9) 0.0365(9) 0.0017(8) -0.0371(8)
 Br2 0.0673(7) 0.1456(14) 0.0721(8) -0.0323(8) -0.0113(6) -0.0202(8)
 Br3 0.1364(11) 0.0562(8) 0.0795(8) -0.0225(7) 0.0456(8) -0.0252(6)
 Br4 0.1294(11) 0.1355(13) 0.0503(7) 0.0767(10) 0.0285(7) 0.0067(7)
 Zn1 0.0541(6) 0.0452(7) 0.0266(5) 0.0060(5) 0.0020(4) 0.0057(4)
 Zn2 0.0503(6) 0.0477(7) 0.0277(5) 0.0035(5) 0.0016(4) 0.0074(4)
 O1 0.063(4) 0.034(4) 0.030(3) -0.001(3) -0.001(3) 0.003(3)
 O2 0.050(3) 0.049(4) 0.022(3) -0.008(3) -0.008(2) 0.007(3)
 O3 0.083(4) 0.051(4) 0.026(3) -0.001(3) -0.010(3) 0.002(3)
 O4 0.062(4) 0.055(4) 0.036(3) -0.011(3) -0.000(3) 0.008(3)
 O7 0.069(4) 0.036(4) 0.028(3) 0.004(3) 0.001(3) 0.008(3)
 O6 0.050(3) 0.047(4) 0.027(3) 0.012(3) 0.011(2) 0.003(3)
 O9 0.071(4) 0.048(4) 0.025(3) 0.001(3) 0.008(3) 0.000(3)
 O8 0.054(4) 0.059(4) 0.026(3) 0.013(3) 0.004(2) 0.006(3)
 O5 0.077(5) 0.068(5) 0.042(4) 0.023(4) -0.001(3) 0.006(4)
 O10 0.084(5) 0.082(6) 0.087(6) -0.010(4) 0.021(4) 0.014(5)
 O11 0.052(4) 0.069(5) 0.037(3) 0.013(3) 0.007(3) 0.012(3)
 O12 0.058(4) 0.058(4) 0.043(3) 0.006(3) 0.010(3) 0.011(3)
 O13 0.056(4) 0.075(5) 0.040(3) 0.002(3) -0.013(3) 0.016(3)
 O14 0.051(4) 0.090(5) 0.040(3) -0.001(4) -0.003(3) 0.021(4)
 N4 0.045(4) 0.060(5) 0.025(3) -0.004(4) 0.002(3) 0.010(3)
 N2 0.066(5) 0.047(5) 0.026(4) 0.013(4) 0.003(3) 0.002(3)
 N3 0.065(5) 0.056(6) 0.038(4) 0.005(4) 0.004(4) 0.006(4)
 N1 0.049(4) 0.051(5) 0.038(4) 0.000(4) -0.002(3) 0.009(4)
 C1 0.041(5) 0.033(5) 0.039(4) 0.003(4) 0.001(4) 0.003(4)
 C2 0.053(5) 0.050(6) 0.028(4) -0.001(4) -0.010(4) -0.001(4)
 C3 0.089(7) 0.067(8) 0.033(5) 0.006(6) -0.003(5) -0.015(5)
 C4 0.089(8) 0.053(7) 0.054(6) 0.016(6) 0.002(5) -0.017(5)
 C5 0.079(7) 0.050(7) 0.064(7) 0.013(5) -0.002(5) 0.006(5)
 C6 0.053(5) 0.048(6) 0.041(5) 0.004(5) -0.001(4) -0.000(5)
 C7 0.060(6) 0.034(6) 0.047(5) 0.005(4) -0.011(4) 0.019(5)
 C8 0.060(6) 0.072(8) 0.039(5) -0.001(5) 0.006(4) 0.016(5)
 C9 0.070(6) 0.058(7) 0.030(5) 0.017(5) 0.006(4) 0.018(4)
 C10 0.082(7) 0.063(7) 0.028(5) 0.015(6) 0.005(4) 0.010(5)
 C11 0.067(6) 0.054(7) 0.030(5) 0.008(5) -0.006(4) -0.004(4)
 C12 0.049(5) 0.059(6) 0.027(4) 0.003(5) -0.004(4) -0.002(4)
 C13 0.061(6) 0.093(9) 0.032(5) 0.010(6) -0.003(5) -0.012(5)
 C14 0.048(6) 0.087(9) 0.046(6) -0.000(6) -0.002(5) -0.016(6)
 C15 0.046(5) 0.054(7) 0.055(6) -0.003(5) 0.006(4) -0.006(5)
 C16 0.045(5) 0.046(6) 0.033(4) 0.011(4) -0.004(4) -0.004(4)
 C17 0.049(5) 0.040(6) 0.030(4) -0.000(4) 0.001(4) -0.010(4)
 C18 0.101(8) 0.057(7) 0.038(5) -0.010(6) -0.010(5) 0.006(5)
 C19 0.060(6) 0.091(9) 0.050(6) -0.028(6) -0.002(5) 0.011(6)
 C20 0.057(5) 0.031(5) 0.037(5) 0.013(4) 0.010(4) 0.001(4)
 C21 0.039(5) 0.052(6) 0.037(5) 0.008(4) 0.001(4) 0.004(4)
 C22 0.064(6) 0.040(6) 0.039(5) -0.003(5) 0.009(4) -0.010(4)
 C23 0.072(7) 0.046(7) 0.059(6) -0.009(5) 0.018(5) -0.018(5)
 C24 0.077(7) 0.044(6) 0.054(6) -0.004(5) 0.025(5) 0.006(5)
 C25 0.053(5) 0.047(6) 0.051(5) -0.002(5) 0.011(4) -0.008(5)
 C26 0.065(6) 0.036(6) 0.059(6) 0.009(5) 0.006(5) 0.020(5)
 C27 0.091(8) 0.057(7) 0.046(6) 0.016(6) 0.006(5) 0.019(5)
 C28 0.089(8) 0.057(7) 0.044(6) 0.012(6) 0.018(5) 0.028(5)
 C29 0.067(6) 0.069(8) 0.033(5) 0.013(5) -0.003(4) 0.019(5)
 C30 0.055(6) 0.060(7) 0.020(4) -0.008(5) 0.002(4) 0.004(4)
 C31 0.048(5) 0.050(6) 0.025(4) -0.006(4) 0.002(4) 0.006(4)
 C32 0.068(6) 0.063(7) 0.025(4) 0.003(5) 0.018(4) 0.004(4)
 C33 0.071(6) 0.069(7) 0.036(5) 0.025(6) 0.009(4) -0.001(5)
 C34 0.061(6) 0.062(7) 0.037(5) 0.021(5) 0.007(4) 0.001(5)
 C35 0.050(5) 0.041(6) 0.028(4) 0.007(4) 0.005(4) 0.004(4)
 C36 0.039(5) 0.047(6) 0.025(4) -0.001(4) -0.003(3) 0.005(4)
 C37 0.097(8) 0.051(6) 0.032(5) 0.009(6) 0.015(5) 0.009(4)
 C38 0.058(6) 0.075(8) 0.039(5) 0.022(5) -0.001(4) 0.015(5)
 C39 0.051(5) 0.048(6) 0.038(5) 0.004(5) 0.007(4) -0.001(4)
 C40 0.050(6) 0.087(9) 0.090(8) 0.006(6) 0.004(5) 0.017(7)
 C41 0.049(6) 0.081(8) 0.036(5) -0.008(5) -0.003(4) 0.002(5)
 C42 0.054(7) 0.157(14) 0.097(9) -0.004(7) 0.004(6) 0.061(9)
 O15 0.232(14) 0.069(8) 0.273(16) 0.013(8) 0.158(12) 0.032(9)
 O16 0.104(6) 0.090(6) 0.060(5) 0.029(5) -0.001(4) -0.001(4)
 O17 0.159(10) 0.128(10) 0.206(12) 0.004(8) 0.113(10) -0.005(9)
 N5 0.093(7) 0.077(8) 0.052(5) 0.008(6) 0.023(5) 0.018(5)

loop_
  _geom_bond_atom_site_label_1
  _geom_bond_atom_site_label_2
  _geom_bond_distance
  _geom_bond_site_symmetry_2
  _geom_bond_publ_flag
 Nd1 O1 2.472(5) . ?
 Nd1 O2 2.442(5) . ?
 Nd1 O3 2.825(6) . ?
 Nd1 O4 2.729(6) . ?
 Nd1 O7 2.457(5) . ?
 Nd1 O6 2.442(5) . ?
 Nd1 O9 2.730(6) . ?
 Nd1 O8 2.671(5) . ?
 Nd1 O12 2.437(6) . ?
 Nd1 O13 2.384(6) . ?
 Br1 C4 1.898(9) . ?
 Br2 C14 1.901(9) . ?
 Br3 C23 1.901(9) . ?
 Br4 C33 1.894(9) . ?
 Zn1 O1 2.067(5) . ?
 Zn1 O2 2.044(5) . ?
 Zn1 O11 1.996(6) . ?
 Zn1 N2 2.084(7) . ?
 Zn1 N1 2.022(8) . ?
 Zn2 O7 2.068(5) . ?
 Zn2 O6 2.064(5) . ?
 Zn2 O14 2.009(6) . ?
 Zn2 N4 2.074(6) . ?
 Zn2 N3 2.052(8) . ?
 O1 C1 1.313(9) . ?
 O2 C17 1.319(9) . ?
 O3 C2 1.369(10) . ?
 O3 C18 1.444(9) . ?
 O4 C16 1.389(9) . ?
 O4 C19 1.433(10) . ?
 O7 C20 1.317(9) . ?
 O6 C36 1.309(9) . ?
 O9 C21 1.385(10) . ?
 O9 C37 1.434(9) . ?
 O8 C35 1.391(9) . ?
 O8 C38 1.448(9) . ?
 O5 H5a 0.8200 . ?
 O5 C9 1.399(10) . ?
 O10 H10 0.8200 . ?
 O10 C28 1.406(12) . ?
 O11 C39 1.260(10) . ?
 O12 C39 1.268(10) . ?
 O13 C41 1.243(10) . ?
 O14 C41 1.258(10) . ?
 N4 C29 1.469(10) . ?
 N4 C30 1.267(11) . ?
 N2 C10 1.474(11) . ?
 N2 C11 1.282(11) . ?
 N3 C26 1.281(11) . ?
 N3 C27 1.492(10) . ?
 N1 C7 1.267(10) . ?
 N1 C8 1.475(10) . ?
 C1 C2 1.438(11) . ?
 C1 C6 1.388(12) . ?
 C2 C3 1.359(12) . ?
 C3 H3 0.9300 . ?
 C3 C4 1.395(14) . ?
 C4 C5 1.359(13) . ?
 C5 H5 0.9300 . ?
 C5 C6 1.415(13) . ?
 C6 C7 1.469(11) . ?
 C7 H7 0.9300 . ?
 C8 H8a 0.9700 . ?
 C8 H8b 0.9700 . ?
 C8 C9 1.523(12) . ?
 C9 H9a 0.9800 . ?
 C9 C10 1.508(13) . ?
 C10 H10a 0.9700 . ?
 C10 H10b 0.9700 . ?
 C11 H11 0.9300 . ?
 C11 C12 1.428(12) . ?
 C12 C13 1.400(13) . ?
 C12 C17 1.417(11) . ?
 C13 H13 0.9300 . ?
 C13 C14 1.343(14) . ?
 C14 C15 1.412(12) . ?
 C15 H15 0.9300 . ?
 C15 C16 1.374(11) . ?
 C16 C17 1.427(12) . ?
 C18 H18a 0.9600 . ?
 C18 H18b 0.9600 . ?
 C18 H18c 0.9600 . ?
 C19 H19a 0.9600 . ?
 C19 H19b 0.9600 . ?
 C19 H19c 0.9600 . ?
 C20 C21 1.425(11) . ?
 C20 C25 1.409(12) . ?
 C21 C22 1.346(11) . ?
 C22 H22 0.9300 . ?
 C22 C23 1.407(13) . ?
 C23 C24 1.360(12) . ?
 C24 H24 0.9300 . ?
 C24 C25 1.394(12) . ?
 C25 C26 1.464(12) . ?
 C26 H26 0.9300 . ?
 C27 H27a 0.9700 . ?
 C27 H27b 0.9700 . ?
 C27 C28 1.502(13) . ?
 C28 H28 0.9800 . ?
 C28 C29 1.505(13) . ?
 C29 H29a 0.9700 . ?
 C29 H29b 0.9700 . ?
 C30 H30 0.9300 . ?
 C30 C31 1.456(12) . ?
 C31 C32 1.389(12) . ?
 C31 C36 1.418(10) . ?
 C32 H32 0.9300 . ?
 C32 C33 1.372(12) . ?
 C33 C34 1.392(11) . ?
 C34 H34 0.9300 . ?
 C34 C35 1.373(11) . ?
 C35 C36 1.388(11) . ?
 C37 H37a 0.9600 . ?
 C37 H37b 0.9600 . ?
 C37 H37c 0.9600 . ?
 C38 H38a 0.9600 . ?
 C38 H38b 0.9600 . ?
 C38 H38c 0.9600 . ?
 C39 C40 1.480(12) . ?
 C40 H40a 0.9600 . ?
 C40 H40b 0.9600 . ?
 C40 H40c 0.9600 . ?
 C41 C42 1.509(13) . ?
 C42 H42a 0.9600 . ?
 C42 H42b 0.9600 . ?
 C42 H42c 0.9600 . ?
 O15 N5 1.158(12) . ?
 O16 N5 1.229(11) . ?
 O17 N5 1.191(11) . ?

loop_
  _geom_angle_atom_site_label_1
  _geom_angle_atom_site_label_2
  _geom_angle_atom_site_label_3
  _geom_angle
  _geom_angle_site_symmetry_1
  _geom_angle_site_symmetry_3
  _geom_angle_publ_flag
 O2 Nd1 O1 63.84(18) . . ?
 O3 Nd1 O1 57.54(17) . . ?
 O3 Nd1 O2 116.77(18) . . ?
 O4 Nd1 O1 115.43(18) . . ?
 O4 Nd1 O2 60.39(17) . . ?
 O4 Nd1 O3 129.87(18) . . ?
 O7 Nd1 O1 174.35(18) . . ?
 O7 Nd1 O2 119.75(18) . . ?
 O7 Nd1 O3 120.77(17) . . ?
 O7 Nd1 O4 69.99(18) . . ?
 O6 Nd1 O1 119.28(18) . . ?
 O6 Nd1 O2 129.80(17) . . ?
 O6 Nd1 O3 68.92(18) . . ?
 O6 Nd1 O4 78.13(17) . . ?
 O6 Nd1 O7 62.47(18) . . ?
 O9 Nd1 O1 120.51(17) . . ?
 O9 Nd1 O2 69.74(18) . . ?
 O9 Nd1 O3 164.85(18) . . ?
 O9 Nd1 O4 65.23(18) . . ?
 O9 Nd1 O7 59.47(17) . . ?
 O9 Nd1 O6 118.60(18) . . ?
 O8 Nd1 O1 71.41(18) . . ?
 O8 Nd1 O2 76.87(16) . . ?
 O8 Nd1 O3 64.41(18) . . ?
 O8 Nd1 O4 66.77(18) . . ?
 O8 Nd1 O7 113.20(18) . . ?
 O8 Nd1 O6 60.69(16) . . ?
 O8 Nd1 O9 130.51(17) . . ?
 O12 Nd1 O1 69.72(19) . . ?
 O12 Nd1 O2 79.04(18) . . ?
 O12 Nd1 O3 100.27(19) . . ?
 O12 Nd1 O4 124.91(18) . . ?
 O12 Nd1 O7 106.11(19) . . ?
 O12 Nd1 O6 151.16(19) . . ?
 O12 Nd1 O9 66.68(19) . . ?
 O12 Nd1 O8 140.27(18) . . ?
 O13 Nd1 O1 102.7(2) . . ?
 O13 Nd1 O2 151.76(19) . . ?
 O13 Nd1 O3 66.6(2) . . ?
 O13 Nd1 O4 141.4(2) . . ?
 O13 Nd1 O7 72.1(2) . . ?
 O13 Nd1 O6 78.31(19) . . ?
 O13 Nd1 O9 101.0(2) . . ?
 O13 Nd1 O8 124.28(19) . . ?
 O13 Nd1 O12 72.88(19) . . ?
 O2 Zn1 O1 78.4(2) . . ?
 O11 Zn1 O1 101.6(2) . . ?
 O11 Zn1 O2 110.4(2) . . ?
 N2 Zn1 O1 157.9(3) . . ?
 N2 Zn1 O2 88.0(3) . . ?
 N2 Zn1 O11 99.5(3) . . ?
 N1 Zn1 O1 89.0(2) . . ?
 N1 Zn1 O2 147.6(3) . . ?
 N1 Zn1 O11 101.3(3) . . ?
 N1 Zn1 N2 93.4(3) . . ?
 O6 Zn2 O7 75.9(2) . . ?
 O14 Zn2 O7 96.9(2) . . ?
 O14 Zn2 O6 110.4(3) . . ?
 N4 Zn2 O7 157.2(2) . . ?
 N4 Zn2 O6 87.3(2) . . ?
 N4 Zn2 O14 103.5(3) . . ?
 N3 Zn2 O7 89.9(3) . . ?
 N3 Zn2 O6 143.0(3) . . ?
 N3 Zn2 O14 105.0(3) . . ?
 N3 Zn2 N4 94.6(3) . . ?
 Zn1 O1 Nd1 101.1(2) . . ?
 C1 O1 Nd1 130.7(5) . . ?
 C1 O1 Zn1 126.1(5) . . ?
 Zn1 O2 Nd1 102.7(2) . . ?
 C17 O2 Nd1 128.4(5) . . ?
 C17 O2 Zn1 128.8(5) . . ?
 C2 O3 Nd1 117.4(4) . . ?
 C18 O3 Nd1 126.3(5) . . ?
 C18 O3 C2 116.2(7) . . ?
 C16 O4 Nd1 118.2(5) . . ?
 C19 O4 Nd1 125.0(5) . . ?
 C19 O4 C16 116.8(7) . . ?
 Zn2 O7 Nd1 103.3(2) . . ?
 C20 O7 Nd1 129.4(5) . . ?
 C20 O7 Zn2 127.3(5) . . ?
 Zn2 O6 Nd1 103.9(2) . . ?
 C36 O6 Nd1 125.7(5) . . ?
 C36 O6 Zn2 130.0(5) . . ?
 C21 O9 Nd1 119.2(4) . . ?
 C37 O9 Nd1 125.4(5) . . ?
 C37 O9 C21 115.3(6) . . ?
 C35 O8 Nd1 117.1(4) . . ?
 C38 O8 Nd1 126.5(4) . . ?
 C38 O8 C35 115.9(6) . . ?
 C9 O5 H5a 109.5 . . ?
 C28 O10 H10 109.5 . . ?
 C39 O11 Zn1 116.9(5) . . ?
 C39 O12 Nd1 149.1(6) . . ?
 C41 O13 Nd1 146.3(6) . . ?
 C41 O14 Zn2 118.1(5) . . ?
 C29 N4 Zn2 115.7(6) . . ?
 C30 N4 Zn2 127.6(6) . . ?
 C30 N4 C29 116.3(7) . . ?
 C10 N2 Zn1 115.6(6) . . ?
 C11 N2 Zn1 126.3(6) . . ?
 C11 N2 C10 118.0(7) . . ?
 C26 N3 Zn2 126.0(6) . . ?
 C27 N3 Zn2 118.9(6) . . ?
 C27 N3 C26 115.0(8) . . ?
 C7 N1 Zn1 126.0(6) . . ?
 C8 N1 Zn1 119.1(6) . . ?
 C8 N1 C7 114.9(8) . . ?
 C2 C1 O1 117.4(7) . . ?
 C6 C1 O1 125.7(7) . . ?
 C6 C1 C2 116.8(8) . . ?
 C1 C2 O3 112.4(7) . . ?
 C3 C2 O3 125.5(8) . . ?
 C3 C2 C1 122.1(9) . . ?
 H3 C3 C2 120.3(6) . . ?
 C4 C3 C2 119.5(9) . . ?
 C4 C3 H3 120.3(5) . . ?
 C3 C4 Br1 119.2(7) . . ?
 C5 C4 Br1 120.3(8) . . ?
 C5 C4 C3 120.5(9) . . ?
 H5 C5 C4 119.7(6) . . ?
 C6 C5 C4 120.7(9) . . ?
 C6 C5 H5 119.7(6) . . ?
 C5 C6 C1 120.3(8) . . ?
 C7 C6 C1 122.5(8) . . ?
 C7 C6 C5 116.7(8) . . ?
 C6 C7 N1 127.2(8) . . ?
 H7 C7 N1 116.4(5) . . ?
 H7 C7 C6 116.4(5) . . ?
 H8a C8 N1 109.0(5) . . ?
 H8b C8 N1 109.0(5) . . ?
 H8b C8 H8a 107.8 . . ?
 C9 C8 N1 113.1(7) . . ?
 C9 C8 H8a 109.0(5) . . ?
 C9 C8 H8b 109.0(5) . . ?
 C8 C9 O5 111.8(7) . . ?
 H9a C9 O5 105.7(4) . . ?
 H9a C9 C8 105.7(5) . . ?
 C10 C9 O5 111.4(8) . . ?
 C10 C9 C8 115.7(8) . . ?
 C10 C9 H9a 105.7(4) . . ?
 C9 C10 N2 113.9(7) . . ?
 H10a C10 N2 108.8(5) . . ?
 H10a C10 C9 108.8(5) . . ?
 H10b C10 N2 108.8(5) . . ?
 H10b C10 C9 108.8(5) . . ?
 H10b C10 H10a 107.7 . . ?
 H11 C11 N2 116.2(5) . . ?
 C12 C11 N2 127.6(8) . . ?
 C12 C11 H11 116.2(5) . . ?
 C13 C12 C11 116.7(8) . . ?
 C17 C12 C11 123.8(8) . . ?
 C17 C12 C13 119.5(8) . . ?
 H13 C13 C12 119.0(6) . . ?
 C14 C13 C12 122.0(9) . . ?
 C14 C13 H13 119.0(6) . . ?
 C13 C14 Br2 120.8(7) . . ?
 C15 C14 Br2 118.0(8) . . ?
 C15 C14 C13 121.1(9) . . ?
 H15 C15 C14 121.2(6) . . ?
 C16 C15 C14 117.6(9) . . ?
 C16 C15 H15 121.2(5) . . ?
 C15 C16 O4 123.8(8) . . ?
 C17 C16 O4 112.9(7) . . ?
 C17 C16 C15 123.3(8) . . ?
 C12 C17 O2 124.5(8) . . ?
 C16 C17 O2 119.1(7) . . ?
 C16 C17 C12 116.4(7) . . ?
 H18a C18 O3 109.5 . . ?
 H18b C18 O3 109.5 . . ?
 H18b C18 H18a 109.5 . . ?
 H18c C18 O3 109.5 . . ?
 H18c C18 H18a 109.5 . . ?
 H18c C18 H18b 109.5 . . ?
 H19a C19 O4 109.5 . . ?
 H19b C19 O4 109.5 . . ?
 H19b C19 H19a 109.5 . . ?
 H19c C19 O4 109.5 . . ?
 H19c C19 H19a 109.5 . . ?
 H19c C19 H19b 109.5 . . ?
 C21 C20 O7 118.2(8) . . ?
 C25 C20 O7 125.1(7) . . ?
 C25 C20 C21 116.6(8) . . ?
 C20 C21 O9 112.6(7) . . ?
 C22 C21 O9 124.0(7) . . ?
 C22 C21 C20 123.3(9) . . ?
 H22 C22 C21 120.9(5) . . ?
 C23 C22 C21 118.3(8) . . ?
 C23 C22 H22 120.9(5) . . ?
 C22 C23 Br3 117.5(7) . . ?
 C24 C23 Br3 121.5(8) . . ?
 C24 C23 C22 121.0(9) . . ?
 H24 C24 C23 119.6(6) . . ?
 C25 C24 C23 120.8(9) . . ?
 C25 C24 H24 119.6(5) . . ?
 C24 C25 C20 120.0(8) . . ?
 C26 C25 C20 123.7(8) . . ?
 C26 C25 C24 116.2(9) . . ?
 C25 C26 N3 127.7(9) . . ?
 H26 C26 N3 116.1(5) . . ?
 H26 C26 C25 116.1(5) . . ?
 H27a C27 N3 108.5(5) . . ?
 H27b C27 N3 108.5(5) . . ?
 H27b C27 H27a 107.517244264(14) . . ?
 C28 C27 N3 115.0(8) . . ?
 C28 C27 H27a 108.5(6) . . ?
 C28 C27 H27b 108.5(6) . . ?
 C27 C28 O10 114.2(9) . . ?
 H28 C28 O10 107.2(5) . . ?
 H28 C28 C27 107.2(5) . . ?
 C29 C28 O10 106.4(8) . . ?
 C29 C28 C27 114.2(8) . . ?
 C29 C28 H28 107.2(5) . . ?
 C28 C29 N4 112.7(7) . . ?
 H29a C29 N4 109.1(5) . . ?
 H29a C29 C28 109.1(6) . . ?
 H29b C29 N4 109.1(5) . . ?
 H29b C29 C28 109.1(5) . . ?
 H29b C29 H29a 107.8 . . ?
 H30 C30 N4 116.3(5) . . ?
 C31 C30 N4 127.4(7) . . ?
 C31 C30 H30 116.3(5) . . ?
 C32 C31 C30 116.2(7) . . ?
 C36 C31 C30 123.3(8) . . ?
 C36 C31 C32 120.5(8) . . ?
 H32 C32 C31 119.9(5) . . ?
 C33 C32 C31 120.2(7) . . ?
 C33 C32 H32 119.9(5) . . ?
 C32 C33 Br4 120.7(6) . . ?
 C34 C33 Br4 118.2(7) . . ?
 C34 C33 C32 121.1(8) . . ?
 H34 C34 C33 121.1(5) . . ?
 C35 C34 C33 117.9(8) . . ?
 C35 C34 H34 121.1(5) . . ?
 C34 C35 O8 122.8(7) . . ?
 C36 C35 O8 113.4(7) . . ?
 C36 C35 C34 123.8(7) . . ?
 C31 C36 O6 123.9(7) . . ?
 C35 C36 O6 119.6(7) . . ?
 C35 C36 C31 116.5(7) . . ?
 H37a C37 O9 109.5 . . ?
 H37b C37 O9 109.5 . . ?
 H37b C37 H37a 109.5 . . ?
 H37c C37 O9 109.5 . . ?
 H37c C37 H37a 109.5 . . ?
 H37c C37 H37b 109.5 . . ?
 H38a C38 O8 109.5 . . ?
 H38b C38 O8 109.5 . . ?
 H38b C38 H38a 109.5 . . ?
 H38c C38 O8 109.5 . . ?
 H38c C38 H38a 109.5 . . ?
 H38c C38 H38b 109.5 . . ?
 O12 C39 O11 123.4(8) . . ?
 C40 C39 O11 117.9(8) . . ?
 C40 C39 O12 118.6(8) . . ?
 H40a C40 C39 109.5 . . ?
 H40b C40 C39 109.5 . . ?
 H40b C40 H40a 109.5 . . ?
 H40c C40 C39 109.5 . . ?
 H40c C40 H40a 109.5 . . ?
 H40c C40 H40b 109.5 . . ?
 O14 C41 O13 124.7(8) . . ?
 C42 C41 O13 117.8(9) . . ?
 C42 C41 O14 117.5(9) . . ?
 H42a C42 C41 109.5 . . ?
 H42b C42 C41 109.5 . . ?
 H42b C42 H42a 109.5 . . ?
 H42c C42 C41 109.5 . . ?
 H42c C42 H42a 109.5 . . ?
 H42c C42 H42b 109.5 . . ?
 O16 N5 O15 118.9(11) . . ?
 O17 N5 O15 117.0(13) . . ?
 O17 N5 O16 124.1(12) . . ?
