# Supplementary material for: Heterometallic ZnII–LnIII–ZnII Schiff Base Complexes with Linear or Bent Conformation—Synthesis, Crystal Structures, Luminescent and Magnetic Characterization
Source: Molecules. 2018 Jul 18;23(7):1761. doi: 10.3390/molecules23071761 (PMC6099393; doi:10.3390/molecules23071761)
Supplement: Supplementary file 1 [file molecules-23-01761-s001.zip › 2-ZnSm.cif]

data_2-ZnSm

_chemical_formula_moiety
'C42 H42 Br4 N4 O14 Sm Zn2, N O3, 2(C H4 O), C H3 O, 0.3(H2O)'
_chemical_formula_sum             'C45 H54.6 Br4 N5 O20.3 Sm Zn2'
_chemical_formula_weight          1591.07
loop_
  _atom_type_symbol
  _atom_type_scat_dispersion_real
  _atom_type_scat_dispersion_imag
  _atom_type_scat_Cromer_Mann_a1
  _atom_type_scat_Cromer_Mann_a2
  _atom_type_scat_Cromer_Mann_a3
  _atom_type_scat_Cromer_Mann_a4
  _atom_type_scat_Cromer_Mann_b1
  _atom_type_scat_Cromer_Mann_b2
  _atom_type_scat_Cromer_Mann_b3
  _atom_type_scat_Cromer_Mann_b4
  _atom_type_scat_Cromer_Mann_c
  _atom_type_scat_source
  _atom_type_scat_dispersion_source
 C 0.01920 0.00962 2.31000 1.02000 1.58860 0.86500 20.84390 10.20750 0.56870
 51.65120 0.215599998832
 'International Tables Volume C Table 6.1.1.4 (pp. 500-502)'
 'Henke, Gullikson and Davis, At. Data and Nucl. Data Tables, 1993, 54, 2'
 Sm -5.56044 13.17570 24.00420 19.42580 13.43960 2.89604 2.47274 0.19645
 14.39960 128.00700 2.20963001251
 'International Tables Volume C Table 6.1.1.4 (pp. 500-502)'
 'Henke, Gullikson and Davis, At. Data and Nucl. Data Tables, 1993, 54, 2'
 H 0.00000 0.00000 0.49300 0.32291 0.14019 0.04081 10.51090 26.12570 3.14236
 57.79970 0.0030380000826
 'International Tables Volume C Table 6.1.1.4 (pp. 500-502)'
 'Henke, Gullikson and Davis, At. Data and Nucl. Data Tables, 1993, 54, 2'
 Zn -1.55628 0.70462 14.07430 7.03180 5.16520 2.41000 3.26550 0.23330 10.31630
 58.70970 1.30410003662
 'International Tables Volume C Table 6.1.1.4 (pp. 500-502)'
 'Henke, Gullikson and Davis, At. Data and Nucl. Data Tables, 1993, 54, 2'
 O 0.05239 0.03377 3.04850 2.28680 1.54630 0.86700 13.27710 5.70110 0.32390
 32.90890 0.250800013542
 'International Tables Volume C Table 6.1.1.4 (pp. 500-502)'
 'Henke, Gullikson and Davis, At. Data and Nucl. Data Tables, 1993, 54, 2'
 N 0.03256 0.01839 12.21260 3.13220 2.01250 1.16630 0.00570 9.89330 28.99750
 0.58260 -11.5290002823
 'International Tables Volume C Table 6.1.1.4 (pp. 500-502)'
 'Henke, Gullikson and Davis, At. Data and Nucl. Data Tables, 1993, 54, 2'
 Br -0.67402 1.33011 17.17890 5.23580 5.63770 3.98510 2.17230 16.57960 0.26090
 41.43280 2.95569992065
 'International Tables Volume C Table 6.1.1.4 (pp. 500-502)'
 'Henke, Gullikson and Davis, At. Data and Nucl. Data Tables, 1993, 54, 2'

_space_group_crystal_system       'monoclinic'
_space_group_IT_number            14
_space_group_name_H-M_alt         'P 1 21/n 1'
_space_group_name_Hall            '-P 2yn'
loop_
  _space_group_symop_id
  _space_group_symop_operation_xyz
 1 x,y,z
 2 -x+1/2,y+1/2,-z+1/2
 3 -x,-y,-z
 4 x-1/2,-y-1/2,z-1/2

_symmetry_Int_Tables_number       14
_cell_length_a                    10.26745(18)
_cell_length_b                    23.8581(3)
_cell_length_c                    22.5353(3)
_cell_angle_alpha                 90
_cell_angle_beta                  91.2611(13)
_cell_angle_gamma                 90
_cell_volume                      5518.94(14)
_cell_formula_units_Z             4
_cell_measurement_reflns_used     19981
_cell_measurement_temperature     120.3(5)
_cell_measurement_theta_max       76.1110
_cell_measurement_theta_min       3.9160
_exptl_absorpt_coefficient_mu     12.967
_exptl_absorpt_correction_T_max   1.00000
_exptl_absorpt_correction_T_min   0.14989
_exptl_absorpt_correction_type    multi-scan
_exptl_absorpt_process_details
;
CrysAlisPro 1.171.38.46 (Rigaku Oxford Diffraction, 2015)
Empirical absorption correction using spherical harmonics,
 implemented in SCALE3 ABSPACK scaling algorithm.
;
_exptl_crystal_colour             yellow
_exptl_crystal_density_diffrn     1.915
_exptl_crystal_description        plate
_exptl_crystal_F_000              3136
_exptl_crystal_size_max           0.4
_exptl_crystal_size_mid           0.35
_exptl_crystal_size_min           0.02
_diffrn_reflns_av_R_equivalents   0.0548
_diffrn_reflns_av_unetI/netI      0.0444
_diffrn_reflns_limit_h_max        12
_diffrn_reflns_limit_h_min        -10
_diffrn_reflns_limit_k_max        29
_diffrn_reflns_limit_k_min        -29
_diffrn_reflns_limit_l_max        28
_diffrn_reflns_limit_l_min        -28
_diffrn_reflns_number             38779
_diffrn_reflns_theta_full         76.4363
_diffrn_reflns_theta_max          76.44
_diffrn_reflns_theta_min          3.71
_diffrn_ambient_environment       N~2~
_diffrn_ambient_temperature       120.01(10)
_diffrn_detector                  'CCD plate'
_diffrn_detector_area_resol_mean  5.2763
_diffrn_detector_type             AtlasS2
_diffrn_measured_fraction_theta_full 0.9825
_diffrn_measured_fraction_theta_max 0.9820
_diffrn_measurement_details
;

;
_diffrn_measurement_device        'four-circle diffractometer'
_diffrn_measurement_device_type   'SuperNova, Single source at offset, AtlasS2'
_diffrn_measurement_method        '\w scans'
_diffrn_orient_matrix_type
'CrysAlisPro convention (1999,Acta A55,543-557)'
_diffrn_orient_matrix_UB_11       -0.0039675000
_diffrn_orient_matrix_UB_12       -0.0608931000
_diffrn_orient_matrix_UB_13       0.0227603000
_diffrn_orient_matrix_UB_21       -0.0921018000
_diffrn_orient_matrix_UB_22       -0.0159970000
_diffrn_orient_matrix_UB_23       -0.0521818000
_diffrn_orient_matrix_UB_31       0.1183033000
_diffrn_orient_matrix_UB_32       -0.0146117000
_diffrn_orient_matrix_UB_33       -0.0378464000
_diffrn_radiation_monochromator   mirror
_diffrn_radiation_probe           x-ray
_diffrn_radiation_type            'Cu K\a'
_diffrn_radiation_wavelength      1.54184
_diffrn_source                    'sealed X-ray tube'
_diffrn_source_type               'SuperNova (Cu) X-ray Source'
_reflns_Friedel_coverage          0.0
_reflns_limit_h_max               11
_reflns_limit_h_min               -12
_reflns_limit_k_max               29
_reflns_limit_k_min               0
_reflns_limit_l_max               28
_reflns_limit_l_min               -10
_reflns_number_gt                 10638
_reflns_number_total              11370
_reflns_odcompleteness_completeness 99.97
_reflns_odcompleteness_iscentric  1
_reflns_odcompleteness_theta      69.01
_reflns_threshold_expression      I>=2u(I)
_computing_cell_refinement        'CrysAlisPro 1.171.38.46 (Rigaku OD, 2015)'
_computing_data_collection        'CrysAlisPro 1.171.38.46 (Rigaku OD, 2015)'
_computing_data_reduction         'CrysAlisPro 1.171.38.46 (Rigaku OD, 2015)'
_computing_molecular_graphics     'Olex2 (Dolomanov et al., 2009)'
_computing_publication_material   'Olex2 (Dolomanov et al., 2009)'
_computing_structure_refinement   'olex2.refine (Bourhis et al., 2013)'
_computing_structure_solution     'ShelXT (Sheldrick, 2008)'
_refine_diff_density_max          2.2896
_refine_diff_density_min          -1.5942
_refine_diff_density_rms          0.2007
_refine_ls_d_res_high             0.7930
_refine_ls_d_res_low              11.9290
_refine_ls_goodness_of_fit_ref    1.0829
_refine_ls_hydrogen_treatment     mixed
_refine_ls_matrix_type            full
_refine_ls_number_constraints     88
_refine_ls_number_parameters      699
_refine_ls_number_reflns          11370
_refine_ls_number_restraints      0
_refine_ls_R_factor_all           0.0540
_refine_ls_R_factor_gt            0.0481
_refine_ls_restrained_S_all       1.0829
_refine_ls_shift/su_max           0.0450
_refine_ls_shift/su_mean          0.0182
_refine_ls_structure_factor_coef  Fsqd
_refine_ls_weighting_details
'w=1/[\s^2^(Fo^2^)+(0.0852P)^2^+10.4879P] where P=(Fo^2^+2Fc^2^)/3'
_refine_ls_weighting_scheme       calc
_refine_ls_wR_factor_gt           0.1314
_refine_ls_wR_factor_ref          0.1384
_olex2_refinement_description
;
1. Others
 Fixed Sof: O22(0.7) C46(0.7) H46a(0.7) H46b(0.7) H46c(0.7) C45(0.3) H45a(0.3)
 H45b(0.3) H45c(0.3) O21(0.3) O20(0.3)
;
_atom_sites_solution_primary      direct
loop_
  _atom_site_label
  _atom_site_type_symbol
  _atom_site_fract_x
  _atom_site_fract_y
  _atom_site_fract_z
  _atom_site_U_iso_or_equiv
  _atom_site_adp_type
  _atom_site_occupancy
  _atom_site_refinement_flags_posn
  _atom_site_disorder_group
 Sm1 Sm -0.60354(2) -0.268039(10) -0.683925(10) 0.01690(9) Uani 1.000000 . .
 Br2 Br -0.63950(7) -0.56719(2) -0.55800(3) 0.03682(16) Uani 1.000000 . .
 Br4 Br -0.55065(6) 0.03398(2) -0.80973(3) 0.03535(15) Uani 1.000000 . .
 Br1 Br -0.06941(6) -0.16195(3) -0.88550(3) 0.03691(16) Uani 1.000000 . .
 Zn1 Zn -0.61798(6) -0.35834(3) -0.80780(3) 0.01848(14) Uani 1.000000 . .
 Zn2 Zn -0.59833(7) -0.17726(3) -0.56237(3) 0.02001(14) Uani 1.000000 . .
 Br3 Br -0.03577(6) -0.36920(3) -0.48331(3) 0.04309(17) Uani 1.000000 . .
 O1 O -0.5104(3) -0.29038(14) -0.77848(15) 0.0207(7) Uani 1.000000 . .
 O4 O -0.6408(4) -0.35080(14) -0.60408(15) 0.0233(7) Uani 1.000000 . .
 O6 O -0.4969(3) -0.24656(15) -0.59025(15) 0.0215(7) Uani 1.000000 . .
 O9 O -0.6319(4) -0.18108(15) -0.76685(16) 0.0246(7) Uani 1.000000 . .
 O14 O -0.7800(4) -0.19832(16) -0.54229(16) 0.0266(7) Uani 1.000000 . .
 O12 O -0.7918(4) -0.27665(15) -0.74588(17) 0.0246(7) Uani 1.000000 . .
 O3 O -0.3852(4) -0.21717(15) -0.71397(15) 0.0228(7) Uani 1.000000 . .
 O8 O -0.3862(4) -0.32431(15) -0.65189(16) 0.0255(7) Uani 1.000000 . .
 O7 O -0.6095(3) -0.16973(14) -0.65417(15) 0.0199(7) Uani 1.000000 . .
 O11 O -0.8072(3) -0.33933(16) -0.81892(16) 0.0250(7) Uani 1.000000 . .
 O13 O -0.7890(4) -0.25315(16) -0.62236(16) 0.0245(7) Uani 1.000000 . .
 O10 O -0.4100(4) -0.07178(17) -0.45767(17) 0.0293(8) Uani 1.000000 . .
 H10 H -0.389(3) -0.082(3) -0.4909(14) 0.0439(12) Uiso 1.000000 GR .
 O18 O -0.2221(5) -0.62128(19) -0.9451(2) 0.0401(10) Uani 1.000000 . .
 O2 O -0.6191(4) -0.36441(14) -0.71588(15) 0.0211(7) Uani 1.000000 . .
 O5 O -0.4110(4) -0.44460(18) -0.9092(2) 0.0392(10) Uani 1.000000 . .
 H5 H -0.3799(17) -0.4746(15) -0.920(4) 0.0588(15) Uiso 1.000000 GR .
 N2 N -0.6130(4) -0.44476(18) -0.81493(19) 0.0226(8) Uani 1.000000 . .
 N3 N -0.5062(5) -0.18677(18) -0.47991(19) 0.0245(9) Uani 1.000000 . .
 N1 N -0.5385(4) -0.34501(17) -0.89047(19) 0.0218(8) Uani 1.000000 . .
 O15 O -0.4647(5) -0.60621(19) -0.7826(2) 0.0420(10) Uani 1.000000 . .
 H15 H -0.430(7) -0.603(3) -0.8149(12) 0.0630(15) Uiso 1.000000 GR .
 N4 N -0.6042(4) -0.09162(18) -0.5556(2) 0.0237(9) Uani 1.000000 . .
 N5 N -0.2916(5) -0.5828(2) -0.9269(2) 0.0319(10) Uani 1.000000 . .
 C3 C -0.2437(5) -0.1921(2) -0.7954(2) 0.0233(10) Uani 1.000000 . .
 H3 H -0.1986(5) -0.1654(2) -0.7729(2) 0.0280(12) Uiso 1.000000 R .
 O17 O -0.3959(6) -0.5920(3) -0.9013(3) 0.0598(15) Uani 1.000000 . .
 C19 C -0.6621(6) -0.3432(2) -0.5413(2) 0.0256(10) Uani 1.000000 . .
 H19a H -0.668(4) -0.3039(2) -0.5325(4) 0.0384(16) Uiso 1.000000 GR .
 H19b H -0.742(2) -0.3613(16) -0.5308(5) 0.0384(16) Uiso 1.000000 GR .
 H19c H -0.591(2) -0.3595(17) -0.5189(2) 0.0384(16) Uiso 1.000000 GR .
 C7 C -0.4461(5) -0.3119(2) -0.9037(2) 0.0219(10) Uani 1.000000 . .
 H7 H -0.4169(5) -0.3136(2) -0.9424(2) 0.0262(11) Uiso 1.000000 R .
 C5 C -0.2791(5) -0.2405(2) -0.8888(2) 0.0243(10) Uani 1.000000 . .
 H5a H -0.2567(5) -0.2456(2) -0.9282(2) 0.0292(12) Uiso 1.000000 R .
 C21 C -0.3348(5) -0.3159(2) -0.5953(2) 0.0241(10) Uani 1.000000 . .
 C14 C -0.6346(5) -0.4514(2) -0.5851(2) 0.0257(10) Uani 1.000000 . .
 H14 H -0.6440(5) -0.4467(2) -0.5444(2) 0.0309(12) Uiso 1.000000 R .
 C1 C -0.4158(5) -0.2633(2) -0.8047(2) 0.0192(9) Uani 1.000000 . .
 C2 C -0.3443(5) -0.2228(2) -0.7717(2) 0.0201(9) Uani 1.000000 . .
 C18 C -0.3067(5) -0.1808(2) -0.6766(2) 0.0269(11) Uani 1.000000 . .
 H18a H -0.336(3) -0.1832(15) -0.6364(4) 0.0403(16) Uiso 1.000000 GR .
 H18b H -0.2171(8) -0.1922(12) -0.6781(16) 0.0403(16) Uiso 1.000000 GR .
 H18c H -0.315(4) -0.1429(4) -0.6903(13) 0.0403(16) Uiso 1.000000 GR .
 C6 C -0.3818(5) -0.27163(19) -0.8646(2) 0.0210(10) Uani 1.000000 . .
 C34 C -0.5706(5) -0.0293(2) -0.7592(2) 0.0252(10) Uani 1.000000 . .
 C15 C -0.6242(5) -0.5047(2) -0.6099(3) 0.0280(11) Uani 1.000000 . .
 C36 C -0.5802(5) -0.0691(2) -0.6612(2) 0.0220(10) Uani 1.000000 . .
 C30 C -0.5891(5) -0.0568(2) -0.5978(2) 0.0231(10) Uani 1.000000 . .
 H30 H -0.5831(5) -0.0192(2) -0.5870(2) 0.0277(12) Uiso 1.000000 R .
 C26 C -0.4098(5) -0.2190(2) -0.4673(2) 0.0244(10) Uani 1.000000 . .
 H26 H -0.3731(5) -0.2155(2) -0.4294(2) 0.0293(12) Uiso 1.000000 R .
 C35 C -0.5677(5) -0.0223(2) -0.6988(2) 0.0252(10) Uani 1.000000 . .
 H35 H -0.5574(5) 0.0134(2) -0.6826(2) 0.0303(12) Uiso 1.000000 R .
 C33 C -0.5922(5) -0.0818(2) -0.7848(2) 0.0261(10) Uani 1.000000 . .
 H33 H -0.5970(5) -0.0859(2) -0.8258(2) 0.0313(12) Uiso 1.000000 R .
 C13 C -0.6307(5) -0.4057(2) -0.6225(2) 0.0210(9) Uani 1.000000 . .
 C4 C -0.2126(5) -0.2028(2) -0.8541(2) 0.0241(10) Uani 1.000000 . .
 C17 C -0.6084(5) -0.4657(2) -0.7078(2) 0.0200(9) Uani 1.000000 . .
 C27 C -0.5502(6) -0.1499(2) -0.4321(2) 0.0284(11) Uani 1.000000 . .
 H27a H -0.6400(6) -0.1588(2) -0.4234(2) 0.0341(13) Uiso 1.000000 R .
 H27b H -0.4979(6) -0.1571(2) -0.3965(2) 0.0341(13) Uiso 1.000000 R .
 C23 C -0.1861(5) -0.3315(2) -0.5149(3) 0.0301(11) Uani 1.000000 . .
 C16 C -0.6105(5) -0.5126(2) -0.6700(2) 0.0235(10) Uani 1.000000 . .
 H16 H -0.6027(5) -0.5485(2) -0.6855(2) 0.0282(12) Uiso 1.000000 R .
 C32 C -0.6064(5) -0.1274(2) -0.7482(2) 0.0229(10) Uani 1.000000 . .
 C24 C -0.2439(5) -0.2901(2) -0.4825(2) 0.0289(11) Uani 1.000000 . .
 H24 H -0.2115(5) -0.2815(2) -0.4447(2) 0.0347(13) Uiso 1.000000 R .
 C29 C -0.6335(6) -0.0682(2) -0.4974(2) 0.0274(11) Uani 1.000000 . .
 H29a H -0.6295(6) -0.0277(2) -0.4997(2) 0.0329(13) Uiso 1.000000 R .
 H29b H -0.7218(6) -0.0784(2) -0.4874(2) 0.0329(13) Uiso 1.000000 R .
 C22 C -0.2306(5) -0.3453(2) -0.5718(3) 0.0282(11) Uani 1.000000 . .
 H22 H -0.1910(5) -0.3736(2) -0.5934(3) 0.0339(13) Uiso 1.000000 R .
 C41 C -0.8418(6) -0.2279(2) -0.5808(2) 0.0237(11) Uani 1.000000 . .
 C12 C -0.6193(5) -0.4109(2) -0.6846(2) 0.0213(10) Uani 1.000000 . .
 C28 C -0.5406(6) -0.0882(2) -0.4478(2) 0.0270(11) Uani 1.000000 . .
 H28 H -0.5667(6) -0.0679(2) -0.4122(2) 0.0324(13) Uiso 1.000000 R .
 C11 C -0.6082(5) -0.4787(2) -0.7711(2) 0.0225(10) Uani 1.000000 . .
 H11 H -0.6039(5) -0.5166(2) -0.7808(2) 0.0270(12) Uiso 1.000000 R .
 O16 O -0.2597(8) -0.5345(2) -0.9357(4) 0.096(3) Uani 1.000000 . .
 C20 C -0.3982(5) -0.2726(2) -0.5640(2) 0.0207(10) Uani 1.000000 . .
 C25 C -0.3515(5) -0.2606(2) -0.5060(2) 0.0239(10) Uani 1.000000 . .
 C39 C -0.8570(5) -0.3087(2) -0.7794(2) 0.0245(10) Uani 1.000000 . .
 C31 C -0.5972(5) -0.1231(2) -0.6852(2) 0.0203(10) Uani 1.000000 . .
 C40 C -1.0028(5) -0.3102(3) -0.7724(3) 0.0356(13) Uani 1.000000 . .
 H40a H -1.0426(7) -0.2818(15) -0.7970(18) 0.053(2) Uiso 1.000000 GR .
 H40b H -1.0354(9) -0.3463(8) -0.784(2) 0.053(2) Uiso 1.000000 GR .
 H40c H -1.0232(6) -0.303(2) -0.7317(5) 0.053(2) Uiso 1.000000 GR .
 C9 C -0.5469(6) -0.4442(2) -0.9223(3) 0.0309(12) Uani 1.000000 . .
 H9 H -0.5614(6) -0.4664(2) -0.9584(3) 0.0371(14) Uiso 1.000000 R .
 C38 C -0.6651(6) -0.1872(2) -0.8294(2) 0.0295(11) Uani 1.000000 . .
 H38a H -0.689(5) -0.2254(5) -0.8375(5) 0.0443(17) Uiso 1.000000 GR .
 H38b H -0.737(3) -0.1631(15) -0.8396(5) 0.0443(17) Uiso 1.000000 GR .
 H38c H -0.5913(16) -0.177(2) -0.8527(2) 0.0443(17) Uiso 1.000000 GR .
 C43 C -0.5604(6) -0.6489(3) -0.7864(3) 0.0420(15) Uani 1.000000 . .
 H43a H -0.593(4) -0.6565(17) -0.7475(5) 0.063(2) Uiso 1.000000 GR .
 H43b H -0.631(3) -0.6368(10) -0.812(2) 0.063(2) Uiso 1.000000 GR .
 H43c H -0.5225(16) -0.6823(8) -0.802(2) 0.063(2) Uiso 1.000000 GR .
 C10 C -0.6284(6) -0.4702(2) -0.8739(2) 0.0289(11) Uani 1.000000 . .
 H10a H -0.6062(6) -0.5097(2) -0.8708(2) 0.0347(13) Uiso 1.000000 R .
 H10b H -0.7195(6) -0.4679(2) -0.8860(2) 0.0347(13) Uiso 1.000000 R .
 C37 C -0.3165(6) -0.3632(2) -0.6885(3) 0.0306(12) Uani 1.000000 . .
 H37a H -0.354(3) -0.3632(15) -0.7278(6) 0.0458(17) Uiso 1.000000 GR .
 H37b H -0.2268(12) -0.3522(12) -0.6901(18) 0.0458(17) Uiso 1.000000 GR .
 H37c H -0.322(4) -0.4002(4) -0.6719(12) 0.0458(17) Uiso 1.000000 GR .
 C42 C -0.9869(6) -0.2316(2) -0.5746(3) 0.0334(13) Uani 1.000000 . .
 H42a H -1.0250(8) -0.1953(5) -0.582(2) 0.050(2) Uiso 1.000000 GR .
 H42b H -1.0219(9) -0.2578(17) -0.6030(16) 0.050(2) Uiso 1.000000 GR .
 H42c H -1.0065(6) -0.244(2) -0.5353(8) 0.050(2) Uiso 1.000000 GR .
 C8 C -0.5829(6) -0.3836(2) -0.9370(2) 0.0300(11) Uani 1.000000 . .
 H8a H -0.6767(6) -0.3806(2) -0.9421(2) 0.0360(14) Uiso 1.000000 R .
 H8b H -0.5439(6) -0.3731(2) -0.9743(2) 0.0360(14) Uiso 1.000000 R .
 O22 O -0.2519(14) -0.4294(7) -0.8087(7) 0.097(4) Uiso 0.700000 . 1
 O19 O -0.754(3) -0.4969(16) -0.4052(17) 0.359(15) Uiso 1.000000 . .
 H19 H -0.78(5) -0.491(12) -0.373(7) 0.54(2) Uiso 1.000000 GR .
 C44 C -0.788(3) -0.4516(13) -0.4445(12) 0.219(12) Uiso 1.000000 . .
 H44a H -0.862(17) -0.432(7) -0.430(7) 0.329(18) Uiso 1.000000 GR .
 H44b H -0.716(10) -0.426(6) -0.447(10) 0.329(18) Uiso 1.000000 GR .
 H44c H -0.81(3) -0.4661(16) -0.483(3) 0.329(18) Uiso 1.000000 GR .
 C46 C -0.2648(16) -0.4938(8) -0.7785(8) 0.080(4) Uiso 0.700000 . 1
 H46a H -0.227(11) -0.4935(15) -0.739(2) 0.120(6) Uiso 0.700000 GR 1
 H46b H -0.3551(18) -0.504(2) -0.777(5) 0.120(6) Uiso 0.700000 GR 1
 H46c H -0.220(11) -0.5204(11) -0.802(3) 0.120(6) Uiso 0.700000 GR 1
 C45 C -0.2562(18) -0.4670(9) -0.7901(8) 0.027(4) Uiso 0.300000 . 2
 H45a H -0.181(9) -0.466(2) -0.764(5) 0.041(5) Uiso 0.300000 GR 2
 H45b H -0.332(7) -0.474(3) -0.767(6) 0.041(5) Uiso 0.300000 GR 2
 H45c H -0.247(15) -0.4962(11) -0.8191(9) 0.041(5) Uiso 0.300000 GR 2
 O21 O -0.271(2) -0.4075(11) -0.8232(11) 0.065(6) Uiso 0.300000 . 2
 O20 O -0.295(2) -0.5384(10) -0.7234(11) 0.075(6) Uiso 0.300000 . 2

loop_
  _atom_site_aniso_label
  _atom_site_aniso_U_11
  _atom_site_aniso_U_22
  _atom_site_aniso_U_33
  _atom_site_aniso_U_12
  _atom_site_aniso_U_13
  _atom_site_aniso_U_23
 Sm1 0.02271(15) 0.01547(14) 0.01261(14) -0.00067(8) 0.00268(10) -0.00231(8)
 Br2 0.0541(4) 0.0207(3) 0.0364(3) 0.0101(2) 0.0187(3) 0.0112(2)
 Br4 0.0385(3) 0.0287(3) 0.0389(3) -0.0039(2) 0.0009(2) 0.0147(2)
 Br1 0.0425(3) 0.0460(3) 0.0227(3) -0.0210(3) 0.0115(2) -0.0015(2)
 Zn1 0.0240(3) 0.0167(3) 0.0149(3) -0.0005(2) 0.0028(2) -0.0026(2)
 Zn2 0.0266(3) 0.0188(3) 0.0147(3) -0.0028(2) 0.0031(2) -0.0023(2)
 Br3 0.0325(3) 0.0595(4) 0.0371(3) 0.0104(3) -0.0029(3) 0.0135(3)
 O1 0.0281(17) 0.0198(16) 0.0144(15) -0.0044(13) 0.0059(13) -0.0021(12)
 O4 0.038(2) 0.0170(16) 0.0149(16) -0.0017(14) 0.0055(14) 0.0018(12)
 O6 0.0256(17) 0.0227(16) 0.0161(16) -0.0003(14) -0.0000(13) -0.0020(13)
 O9 0.037(2) 0.0199(16) 0.0174(17) -0.0001(14) -0.0013(14) -0.0006(13)
 O14 0.0292(19) 0.0301(18) 0.0209(17) -0.0028(15) 0.0066(14) -0.0034(14)
 O12 0.0264(18) 0.0242(17) 0.0230(18) 0.0013(14) -0.0086(15) -0.0046(14)
 O3 0.0302(18) 0.0239(16) 0.0146(16) -0.0067(14) 0.0039(14) -0.0053(13)
 O8 0.0297(19) 0.0267(18) 0.0200(17) 0.0040(14) 0.0001(14) -0.0037(14)
 O7 0.0260(17) 0.0183(15) 0.0155(15) -0.0017(13) 0.0026(13) -0.0031(12)
 O11 0.0230(17) 0.0328(19) 0.0193(17) 0.0026(14) -0.0004(13) -0.0071(14)
 O13 0.0254(17) 0.0244(17) 0.0238(18) -0.0010(14) 0.0059(14) -0.0026(15)
 O10 0.034(2) 0.0308(19) 0.0232(18) -0.0056(16) 0.0025(15) -0.0068(15)
 O18 0.057(3) 0.033(2) 0.029(2) 0.009(2) -0.0048(19) 0.0017(17)
 O2 0.0285(18) 0.0180(15) 0.0170(16) -0.0026(13) 0.0039(13) 0.0006(12)
 O5 0.043(2) 0.027(2) 0.048(3) 0.0029(17) 0.018(2) -0.0034(18)
 N2 0.025(2) 0.0205(19) 0.022(2) -0.0015(16) 0.0051(16) -0.0055(16)
 N3 0.032(2) 0.022(2) 0.019(2) -0.0061(17) 0.0056(17) -0.0019(16)
 N1 0.025(2) 0.0210(19) 0.019(2) -0.0032(16) 0.0014(16) -0.0023(16)
 O15 0.041(2) 0.035(2) 0.050(3) -0.0017(19) 0.007(2) 0.004(2)
 N4 0.026(2) 0.022(2) 0.023(2) -0.0026(16) 0.0036(17) -0.0067(16)
 N5 0.045(3) 0.031(2) 0.020(2) 0.001(2) 0.009(2) 0.0036(18)
 C3 0.029(3) 0.024(2) 0.017(2) -0.0059(19) -0.0006(19) 0.0004(18)
 O17 0.054(3) 0.074(4) 0.052(3) -0.019(3) 0.027(3) -0.011(3)
 C19 0.042(3) 0.020(2) 0.015(2) 0.001(2) 0.009(2) 0.0014(18)
 C7 0.032(3) 0.023(2) 0.011(2) 0.0030(19) 0.0054(18) -0.0029(17)
 C5 0.031(3) 0.025(2) 0.018(2) 0.001(2) 0.008(2) 0.0027(18)
 C21 0.026(2) 0.024(2) 0.022(2) -0.0046(19) 0.001(2) -0.0006(19)
 C14 0.027(3) 0.023(2) 0.028(3) -0.0007(19) 0.005(2) 0.005(2)
 C1 0.021(2) 0.022(2) 0.014(2) -0.0016(17) 0.0059(18) 0.0022(16)
 C2 0.025(2) 0.020(2) 0.015(2) -0.0007(18) 0.0023(18) 0.0008(17)
 C18 0.032(3) 0.031(3) 0.017(2) -0.009(2) 0.001(2) -0.004(2)
 C6 0.023(2) 0.022(2) 0.018(2) 0.0009(17) 0.0005(19) -0.0015(17)
 C34 0.024(2) 0.023(2) 0.028(3) -0.0001(19) 0.003(2) 0.008(2)
 C15 0.032(3) 0.020(2) 0.032(3) 0.005(2) 0.007(2) 0.009(2)
 C36 0.024(2) 0.021(2) 0.021(2) 0.0035(18) 0.0024(19) 0.0030(18)
 C30 0.027(2) 0.016(2) 0.027(3) -0.0018(18) -0.002(2) -0.0058(18)
 C26 0.031(3) 0.030(2) 0.012(2) -0.010(2) -0.0006(19) 0.0034(19)
 C35 0.029(3) 0.017(2) 0.030(3) -0.0033(19) 0.000(2) 0.002(2)
 C33 0.031(3) 0.027(3) 0.020(2) 0.003(2) -0.000(2) 0.003(2)
 C13 0.023(2) 0.019(2) 0.021(2) -0.0001(17) 0.0008(18) -0.0011(18)
 C4 0.030(3) 0.028(2) 0.014(2) -0.009(2) 0.0085(19) 0.0022(18)
 C17 0.022(2) 0.019(2) 0.019(2) 0.0010(17) 0.0034(18) 0.0034(18)
 C27 0.042(3) 0.029(3) 0.014(2) -0.009(2) 0.004(2) -0.0038(19)
 C23 0.026(3) 0.033(3) 0.030(3) 0.000(2) -0.002(2) 0.011(2)
 C16 0.027(2) 0.017(2) 0.026(2) 0.0046(18) 0.0048(19) 0.0021(19)
 C32 0.027(2) 0.021(2) 0.020(2) 0.0013(18) 0.0016(19) -0.0020(18)
 C24 0.029(3) 0.038(3) 0.019(2) -0.007(2) -0.003(2) 0.009(2)
 C29 0.035(3) 0.027(2) 0.021(2) -0.000(2) 0.009(2) -0.008(2)
 C22 0.026(3) 0.027(3) 0.032(3) 0.000(2) 0.007(2) 0.009(2)
 C41 0.029(3) 0.021(2) 0.022(3) -0.0057(18) 0.005(2) -0.0030(18)
 C12 0.021(2) 0.024(3) 0.018(2) 0.0021(18) 0.0033(18) 0.0036(17)
 C28 0.039(3) 0.028(3) 0.015(2) -0.006(2) 0.004(2) -0.0085(19)
 C11 0.025(2) 0.016(2) 0.027(3) 0.0011(18) 0.0070(19) -0.0061(18)
 O16 0.116(6) 0.030(3) 0.147(7) 0.003(3) 0.100(6) 0.008(3)
 C20 0.024(2) 0.020(2) 0.018(2) -0.0014(17) 0.0005(19) 0.0046(17)
 C25 0.028(3) 0.027(2) 0.017(2) -0.0069(19) 0.001(2) 0.0042(18)
 C39 0.026(3) 0.026(2) 0.022(2) 0.0038(19) 0.001(2) 0.0000(19)
 C31 0.022(2) 0.021(2) 0.018(2) -0.0010(17) 0.0004(19) 0.0036(17)
 C40 0.021(3) 0.048(3) 0.037(3) 0.004(2) 0.002(2) -0.015(3)
 C9 0.038(3) 0.029(3) 0.026(3) -0.006(2) 0.008(2) -0.012(2)
 C38 0.044(3) 0.032(3) 0.013(2) 0.005(2) -0.005(2) 0.0003(19)
 C43 0.035(3) 0.047(4) 0.044(4) -0.003(3) 0.008(3) -0.003(3)
 C10 0.041(3) 0.021(2) 0.024(3) -0.007(2) 0.000(2) -0.007(2)
 C37 0.030(3) 0.032(3) 0.030(3) 0.010(2) 0.002(2) -0.006(2)
 C42 0.029(3) 0.040(3) 0.032(3) -0.003(2) 0.011(2) -0.010(2)
 C8 0.041(3) 0.035(3) 0.014(2) -0.007(2) 0.000(2) -0.010(2)

loop_
  _geom_bond_atom_site_label_1
  _geom_bond_atom_site_label_2
  _geom_bond_distance
  _geom_bond_site_symmetry_2
  _geom_bond_publ_flag
 Sm1 Zn2 3.4915(7) . ?
 Sm1 O1 2.414(3) . ?
 Sm1 O4 2.704(3) . ?
 Sm1 O6 2.412(3) . ?
 Sm1 O9 2.803(4) . ?
 Sm1 O12 2.369(4) . ?
 Sm1 O3 2.650(4) . ?
 Sm1 O8 2.689(4) . ?
 Sm1 O7 2.440(3) . ?
 Sm1 O13 2.407(4) . ?
 Sm1 O2 2.414(3) . ?
 Br2 C15 1.903(5) . ?
 Br4 C34 1.905(5) . ?
 Br1 C4 1.913(5) . ?
 Zn1 O1 2.063(3) . ?
 Zn1 O11 2.005(4) . ?
 Zn1 O2 2.077(3) . ?
 Zn1 N2 2.069(4) . ?
 Zn1 N1 2.075(4) . ?
 Zn2 O6 2.059(4) . ?
 Zn2 O14 1.993(4) . ?
 Zn2 O7 2.077(3) . ?
 Zn2 N3 2.079(5) . ?
 Zn2 N4 2.050(4) . ?
 Br3 C23 1.910(5) . ?
 O1 C1 1.317(6) . ?
 O4 C19 1.449(6) . ?
 O4 C13 1.379(6) . ?
 O6 C20 1.318(6) . ?
 O9 C32 1.372(6) . ?
 O9 C38 1.451(6) . ?
 O14 C41 1.277(7) . ?
 O12 C39 1.256(7) . ?
 O3 C2 1.381(6) . ?
 O3 C18 1.443(6) . ?
 O8 C21 1.383(6) . ?
 O8 C37 1.442(6) . ?
 O7 C31 1.321(6) . ?
 O11 C39 1.269(6) . ?
 O13 C41 1.247(7) . ?
 O10 H10 0.8200 . ?
 O10 C28 1.419(7) . ?
 O18 N5 1.239(7) . ?
 O2 C12 1.314(6) . ?
 O5 H5 0.8200 . ?
 O5 C9 1.420(8) . ?
 N2 C11 1.277(7) . ?
 N2 C10 1.467(6) . ?
 N3 C26 1.280(7) . ?
 N3 C27 1.471(7) . ?
 N1 C7 1.275(7) . ?
 N1 C8 1.462(6) . ?
 O15 H15 0.8200 . ?
 O15 C43 1.416(8) . ?
 N4 C30 1.274(7) . ?
 N4 C29 1.464(6) . ?
 N5 O17 1.247(7) . ?
 N5 O16 1.215(8) . ?
 C3 H3 0.9300 . ?
 C3 C2 1.382(7) . ?
 C3 C4 1.391(7) . ?
 C19 H19a 0.9600 . ?
 C19 H19b 0.9600 . ?
 C19 H19c 0.9600 . ?
 C7 H7 0.9300 . ?
 C7 C6 1.452(7) . ?
 C5 H5a 0.9300 . ?
 C5 C6 1.409(7) . ?
 C5 C4 1.365(8) . ?
 C21 C22 1.376(8) . ?
 C21 C20 1.417(7) . ?
 C14 H14 0.9300 . ?
 C14 C15 1.395(8) . ?
 C14 C13 1.378(7) . ?
 C1 C2 1.416(7) . ?
 C1 C6 1.415(7) . ?
 C18 H18a 0.9600 . ?
 C18 H18b 0.9600 . ?
 C18 H18c 0.9600 . ?
 C34 C35 1.372(8) . ?
 C34 C33 1.393(8) . ?
 C15 C16 1.379(8) . ?
 C36 C30 1.464(7) . ?
 C36 C35 1.411(7) . ?
 C36 C31 1.406(7) . ?
 C30 H30 0.9300 . ?
 C26 H26 0.9300 . ?
 C26 C25 1.458(8) . ?
 C35 H35 0.9300 . ?
 C33 H33 0.9300 . ?
 C33 C32 1.376(7) . ?
 C13 C12 1.414(7) . ?
 C17 C16 1.405(7) . ?
 C17 C12 1.414(7) . ?
 C17 C11 1.460(7) . ?
 C27 H27a 0.9700 . ?
 C27 H27b 0.9700 . ?
 C27 C28 1.518(7) . ?
 C23 C24 1.373(9) . ?
 C23 C22 1.391(8) . ?
 C16 H16 0.9300 . ?
 C32 C31 1.424(7) . ?
 C24 H24 0.9300 . ?
 C24 C25 1.404(8) . ?
 C29 H29a 0.9700 . ?
 C29 H29b 0.9700 . ?
 C29 C28 1.528(8) . ?
 C22 H22 0.9300 . ?
 C41 C42 1.502(8) . ?
 C28 H28 0.9800 . ?
 C11 H11 0.9300 . ?
 C20 C25 1.412(7) . ?
 C39 C40 1.510(7) . ?
 C40 H40a 0.9600 . ?
 C40 H40b 0.9600 . ?
 C40 H40c 0.9600 . ?
 C9 H9 0.9800 . ?
 C9 C10 1.522(8) . ?
 C9 C8 1.527(8) . ?
 C38 H38a 0.9600 . ?
 C38 H38b 0.9600 . ?
 C38 H38c 0.9600 . ?
 C43 H43a 0.9600 . ?
 C43 H43b 0.9600 . ?
 C43 H43c 0.9600 . ?
 C10 H10a 0.9700 . ?
 C10 H10b 0.9700 . ?
 C37 H37a 0.9600 . ?
 C37 H37b 0.9600 . ?
 C37 H37c 0.9600 . ?
 C42 H42a 0.9600 . ?
 C42 H42b 0.9600 . ?
 C42 H42c 0.9600 . ?
 C8 H8a 0.9700 . ?
 C8 H8b 0.9700 . ?
 O22 C46 1.68(2) . ?
 O19 H19 0.8000 . ?
 O19 C44 1.43(4) . ?
 C44 H44a 0.9600 . ?
 C44 H44b 0.9600 . ?
 C44 H44c 0.9600 . ?
 C46 H46a 0.9600 . ?
 C46 H46b 0.9600 . ?
 C46 H46c 0.9600 . ?
 C45 H45a 0.9600 . ?
 C45 H45b 0.9600 . ?
 C45 H45c 0.9600 . ?
 C45 O21 1.61(3) . ?

loop_
  _geom_angle_atom_site_label_1
  _geom_angle_atom_site_label_2
  _geom_angle_atom_site_label_3
  _geom_angle
  _geom_angle_site_symmetry_1
  _geom_angle_site_symmetry_3
  _geom_angle_publ_flag
 O1 Sm1 Zn2 146.08(8) . . ?
 O4 Sm1 Zn2 86.03(7) . . ?
 O4 Sm1 O1 119.38(11) . . ?
 O6 Sm1 Zn2 35.17(9) . . ?
 O6 Sm1 O1 129.68(12) . . ?
 O6 Sm1 O4 68.95(11) . . ?
 O9 Sm1 Zn2 93.64(7) . . ?
 O9 Sm1 O1 67.19(11) . . ?
 O9 Sm1 O4 165.90(12) . . ?
 O9 Sm1 O6 117.69(11) . . ?
 O12 Sm1 Zn2 120.96(9) . . ?
 O12 Sm1 O1 78.16(13) . . ?
 O12 Sm1 O4 101.73(12) . . ?
 O12 Sm1 O6 152.04(13) . . ?
 O12 Sm1 O9 66.42(12) . . ?
 O3 Sm1 Zn2 85.30(7) . . ?
 O3 Sm1 O1 61.44(11) . . ?
 O3 Sm1 O4 129.58(12) . . ?
 O3 Sm1 O6 75.88(11) . . ?
 O3 Sm1 O9 64.32(11) . . ?
 O3 Sm1 O12 124.98(12) . . ?
 O8 Sm1 Zn2 95.78(8) . . ?
 O8 Sm1 O1 77.54(12) . . ?
 O8 Sm1 O4 65.52(12) . . ?
 O8 Sm1 O6 60.86(12) . . ?
 O8 Sm1 O9 128.45(11) . . ?
 O8 Sm1 O12 140.95(12) . . ?
 O8 Sm1 O3 66.15(12) . . ?
 O7 Sm1 Zn2 35.75(8) . . ?
 O7 Sm1 O1 117.87(11) . . ?
 O7 Sm1 O4 120.94(11) . . ?
 O7 Sm1 O6 64.46(12) . . ?
 O7 Sm1 O9 57.92(11) . . ?
 O7 Sm1 O12 102.72(12) . . ?
 O7 Sm1 O3 69.92(11) . . ?
 O7 Sm1 O8 115.57(11) . . ?
 O13 Sm1 Zn2 56.97(9) . . ?
 O13 Sm1 O1 151.06(12) . . ?
 O13 Sm1 O4 66.35(12) . . ?
 O13 Sm1 O6 79.27(12) . . ?
 O13 Sm1 O9 101.73(12) . . ?
 O13 Sm1 O12 72.94(13) . . ?
 O13 Sm1 O3 139.83(12) . . ?
 O13 Sm1 O8 125.54(12) . . ?
 O13 Sm1 O7 71.03(12) . . ?
 O2 Sm1 Zn2 145.56(8) . . ?
 O2 Sm1 O1 63.34(11) . . ?
 O2 Sm1 O4 59.57(11) . . ?
 O2 Sm1 O6 119.30(12) . . ?
 O2 Sm1 O9 120.07(11) . . ?
 O2 Sm1 O12 72.16(12) . . ?
 O2 Sm1 O3 114.26(11) . . ?
 O2 Sm1 O8 69.74(12) . . ?
 O2 Sm1 O7 174.60(12) . . ?
 O2 Sm1 O13 105.34(12) . . ?
 O11 Zn1 O1 111.89(15) . . ?
 O2 Zn1 O1 75.52(13) . . ?
 O2 Zn1 O11 96.53(15) . . ?
 N2 Zn1 O1 142.60(16) . . ?
 N2 Zn1 O11 103.97(16) . . ?
 N2 Zn1 O2 90.50(15) . . ?
 N1 Zn1 O1 87.05(15) . . ?
 N1 Zn1 O11 104.61(16) . . ?
 N1 Zn1 O2 156.52(16) . . ?
 N1 Zn1 N2 94.14(17) . . ?
 O6 Zn2 Sm1 42.42(10) . . ?
 O14 Zn2 Sm1 91.35(11) . . ?
 O14 Zn2 O6 110.42(15) . . ?
 O7 Zn2 Sm1 43.34(9) . . ?
 O7 Zn2 O6 77.45(13) . . ?
 O7 Zn2 O14 102.50(15) . . ?
 N3 Zn2 Sm1 129.22(12) . . ?
 N3 Zn2 O6 87.81(16) . . ?
 N3 Zn2 O14 100.34(17) . . ?
 N3 Zn2 O7 156.01(16) . . ?
 N4 Zn2 Sm1 132.57(13) . . ?
 N4 Zn2 O6 147.00(16) . . ?
 N4 Zn2 O14 101.84(17) . . ?
 N4 Zn2 O7 89.23(16) . . ?
 N4 Zn2 N3 93.21(17) . . ?
 Zn1 O1 Sm1 103.68(14) . . ?
 C1 O1 Sm1 126.7(3) . . ?
 C1 O1 Zn1 129.5(3) . . ?
 C19 O4 Sm1 125.9(3) . . ?
 C13 O4 Sm1 118.8(3) . . ?
 C13 O4 C19 115.2(4) . . ?
 Zn2 O6 Sm1 102.41(14) . . ?
 C20 O6 Sm1 128.5(3) . . ?
 C20 O6 Zn2 129.1(3) . . ?
 C32 O9 Sm1 118.0(3) . . ?
 C38 O9 Sm1 126.3(3) . . ?
 C38 O9 C32 115.6(4) . . ?
 C41 O14 Zn2 116.0(3) . . ?
 C39 O12 Sm1 145.5(3) . . ?
 C2 O3 Sm1 118.2(3) . . ?
 C18 O3 Sm1 126.2(3) . . ?
 C18 O3 C2 115.5(4) . . ?
 C21 O8 Sm1 118.2(3) . . ?
 C37 O8 Sm1 126.0(3) . . ?
 C37 O8 C21 115.9(4) . . ?
 Zn2 O7 Sm1 100.92(14) . . ?
 C31 O7 Sm1 131.4(3) . . ?
 C31 O7 Zn2 126.6(3) . . ?
 C39 O11 Zn1 116.5(3) . . ?
 C41 O13 Sm1 150.0(4) . . ?
 C28 O10 H10 109.5 . . ?
 Zn1 O2 Sm1 103.26(14) . . ?
 C12 O2 Sm1 130.2(3) . . ?
 C12 O2 Zn1 126.4(3) . . ?
 C9 O5 H5 109.5 . . ?
 C11 N2 Zn1 125.0(3) . . ?
 C10 N2 Zn1 118.8(3) . . ?
 C10 N2 C11 116.0(4) . . ?
 C26 N3 Zn2 126.8(4) . . ?
 C27 N3 Zn2 116.6(4) . . ?
 C27 N3 C26 116.4(5) . . ?
 C7 N1 Zn1 127.9(3) . . ?
 C8 N1 Zn1 115.2(3) . . ?
 C8 N1 C7 116.4(4) . . ?
 C43 O15 H15 109.5 . . ?
 C30 N4 Zn2 126.2(4) . . ?
 C29 N4 Zn2 117.0(3) . . ?
 C29 N4 C30 116.8(4) . . ?
 O17 N5 O18 121.9(6) . . ?
 O16 N5 O18 119.3(5) . . ?
 O16 N5 O17 118.8(6) . . ?
 C2 C3 H3 121.3(3) . . ?
 C4 C3 H3 121.3(3) . . ?
 C4 C3 C2 117.4(5) . . ?
 H19a C19 O4 109.5 . . ?
 H19b C19 O4 109.5 . . ?
 H19b C19 H19a 109.5 . . ?
 H19c C19 O4 109.5 . . ?
 H19c C19 H19a 109.5 . . ?
 H19c C19 H19b 109.5 . . ?
 H7 C7 N1 116.6(3) . . ?
 C6 C7 N1 126.8(5) . . ?
 C6 C7 H7 116.6(3) . . ?
 C6 C5 H5a 120.2(3) . . ?
 C4 C5 H5a 120.2(3) . . ?
 C4 C5 C6 119.7(5) . . ?
 C22 C21 O8 123.9(5) . . ?
 C20 C21 O8 113.3(5) . . ?
 C20 C21 C22 122.8(5) . . ?
 C15 C14 H14 120.9(3) . . ?
 C13 C14 H14 120.9(3) . . ?
 C13 C14 C15 118.2(5) . . ?
 C2 C1 O1 118.6(4) . . ?
 C6 C1 O1 124.0(5) . . ?
 C6 C1 C2 117.5(5) . . ?
 C3 C2 O3 123.9(5) . . ?
 C1 C2 O3 113.3(4) . . ?
 C1 C2 C3 122.8(5) . . ?
 H18a C18 O3 109.5 . . ?
 H18b C18 O3 109.5 . . ?
 H18b C18 H18a 109.5 . . ?
 H18c C18 O3 109.5 . . ?
 H18c C18 H18a 109.5 . . ?
 H18c C18 H18b 109.5 . . ?
 C5 C6 C7 116.6(5) . . ?
 C1 C6 C7 123.6(5) . . ?
 C1 C6 C5 119.8(5) . . ?
 C35 C34 Br4 119.7(4) . . ?
 C33 C34 Br4 118.9(4) . . ?
 C33 C34 C35 121.4(5) . . ?
 C14 C15 Br2 117.4(4) . . ?
 C16 C15 Br2 120.6(4) . . ?
 C16 C15 C14 121.9(5) . . ?
 C35 C36 C30 115.8(5) . . ?
 C31 C36 C30 123.4(4) . . ?
 C31 C36 C35 120.5(5) . . ?
 C36 C30 N4 127.4(4) . . ?
 H30 C30 N4 116.3(3) . . ?
 H30 C30 C36 116.3(3) . . ?
 H26 C26 N3 116.5(3) . . ?
 C25 C26 N3 127.0(5) . . ?
 C25 C26 H26 116.5(3) . . ?
 C36 C35 C34 119.9(5) . . ?
 H35 C35 C34 120.1(3) . . ?
 H35 C35 C36 120.1(3) . . ?
 H33 C33 C34 120.6(3) . . ?
 C32 C33 C34 118.7(5) . . ?
 C32 C33 H33 120.6(3) . . ?
 C14 C13 O4 124.3(5) . . ?
 C12 C13 O4 112.9(4) . . ?
 C12 C13 C14 122.8(5) . . ?
 C3 C4 Br1 117.0(4) . . ?
 C5 C4 Br1 120.2(4) . . ?
 C5 C4 C3 122.9(5) . . ?
 C12 C17 C16 120.6(4) . . ?
 C11 C17 C16 115.1(4) . . ?
 C11 C17 C12 124.0(4) . . ?
 H27a C27 N3 109.0(3) . . ?
 H27b C27 N3 109.0(3) . . ?
 H27b C27 H27a 107.8 . . ?
 C28 C27 N3 112.7(4) . . ?
 C28 C27 H27a 109.0(3) . . ?
 C28 C27 H27b 109.0(3) . . ?
 C24 C23 Br3 119.7(4) . . ?
 C22 C23 Br3 118.6(4) . . ?
 C22 C23 C24 121.6(5) . . ?
 C17 C16 C15 119.4(5) . . ?
 H16 C16 C15 120.3(3) . . ?
 H16 C16 C17 120.3(3) . . ?
 C33 C32 O9 125.2(5) . . ?
 C31 C32 O9 112.4(4) . . ?
 C31 C32 C33 122.4(5) . . ?
 H24 C24 C23 119.8(3) . . ?
 C25 C24 C23 120.4(5) . . ?
 C25 C24 H24 119.8(3) . . ?
 H29a C29 N4 108.9(3) . . ?
 H29b C29 N4 108.9(3) . . ?
 H29b C29 H29a 107.7 . . ?
 C28 C29 N4 113.5(4) . . ?
 C28 C29 H29a 108.9(3) . . ?
 C28 C29 H29b 108.9(3) . . ?
 C23 C22 C21 118.1(5) . . ?
 H22 C22 C21 120.9(3) . . ?
 H22 C22 C23 120.9(3) . . ?
 O13 C41 O14 124.0(5) . . ?
 C42 C41 O14 116.6(5) . . ?
 C42 C41 O13 119.3(5) . . ?
 C13 C12 O2 117.3(5) . . ?
 C17 C12 O2 125.6(4) . . ?
 C17 C12 C13 117.1(4) . . ?
 C27 C28 O10 111.7(5) . . ?
 C29 C28 O10 112.1(4) . . ?
 C29 C28 C27 115.5(4) . . ?
 H28 C28 O10 105.5(2) . . ?
 H28 C28 C27 105.5(3) . . ?
 H28 C28 C29 105.5(3) . . ?
 C17 C11 N2 128.3(4) . . ?
 H11 C11 N2 115.8(3) . . ?
 H11 C11 C17 115.8(3) . . ?
 C21 C20 O6 118.5(5) . . ?
 C25 C20 O6 124.2(5) . . ?
 C25 C20 C21 117.3(5) . . ?
 C24 C25 C26 116.5(5) . . ?
 C20 C25 C26 123.8(5) . . ?
 C20 C25 C24 119.7(5) . . ?
 O11 C39 O12 123.8(5) . . ?
 C40 C39 O12 117.9(5) . . ?
 C40 C39 O11 118.4(5) . . ?
 C36 C31 O7 125.5(4) . . ?
 C32 C31 O7 117.5(5) . . ?
 C32 C31 C36 117.0(4) . . ?
 H40a C40 C39 109.5 . . ?
 H40b C40 C39 109.5 . . ?
 H40b C40 H40a 109.5 . . ?
 H40c C40 C39 109.5 . . ?
 H40c C40 H40a 109.5 . . ?
 H40c C40 H40b 109.5 . . ?
 H9 C9 O5 107.4(3) . . ?
 C10 C9 O5 113.7(5) . . ?
 C10 C9 H9 107.4(3) . . ?
 C8 C9 O5 106.5(5) . . ?
 C8 C9 H9 107.4(3) . . ?
 C8 C9 C10 114.1(5) . . ?
 H38a C38 O9 109.5 . . ?
 H38b C38 O9 109.5 . . ?
 H38b C38 H38a 109.5 . . ?
 H38c C38 O9 109.5 . . ?
 H38c C38 H38a 109.5 . . ?
 H38c C38 H38b 109.5 . . ?
 H43a C43 O15 109.5 . . ?
 H43b C43 O15 109.5 . . ?
 H43b C43 H43a 109.5 . . ?
 H43c C43 O15 109.5 . . ?
 H43c C43 H43a 109.5 . . ?
 H43c C43 H43b 109.5 . . ?
 C9 C10 N2 115.4(4) . . ?
 H10a C10 N2 108.4(3) . . ?
 H10a C10 C9 108.4(3) . . ?
 H10b C10 N2 108.4(3) . . ?
 H10b C10 C9 108.4(3) . . ?
 H10b C10 H10a 107.5 . . ?
 H37a C37 O8 109.5 . . ?
 H37b C37 O8 109.5 . . ?
 H37b C37 H37a 109.5 . . ?
 H37c C37 O8 109.5 . . ?
 H37c C37 H37a 109.5 . . ?
 H37c C37 H37b 109.5 . . ?
 H42a C42 C41 109.5 . . ?
 H42b C42 C41 109.5 . . ?
 H42b C42 H42a 109.5 . . ?
 H42c C42 C41 109.5 . . ?
 H42c C42 H42a 109.5 . . ?
 H42c C42 H42b 109.5 . . ?
 C9 C8 N1 111.7(4) . . ?
 H8a C8 N1 109.3(3) . . ?
 H8a C8 C9 109.3(3) . . ?
 H8b C8 N1 109.3(3) . . ?
 H8b C8 C9 109.3(3) . . ?
 H8b C8 H8a 107.9 . . ?
 C44 O19 H19 109.5 . . ?
 H44a C44 O19 109.5 . . ?
 H44b C44 O19 109.5 . . ?
 H44b C44 H44a 109.5 . . ?
 H44c C44 O19 109.5 . . ?
 H44c C44 H44a 109.5 . . ?
 H44c C44 H44b 109.5 . . ?
 H46a C46 O22 109.5 . . ?
 H46b C46 O22 109.5 . . ?
 H46b C46 H46a 109.5 . . ?
 H46c C46 O22 109.5 . . ?
 H46c C46 H46a 109.5 . . ?
 H46c C46 H46b 109.5 . . ?
 H45b C45 H45a 109.5 . . ?
 H45c C45 H45a 109.5 . . ?
 H45c C45 H45b 109.5 . . ?
 O21 C45 H45a 109.5 . . ?
 O21 C45 H45b 109.5 . . ?
 O21 C45 H45c 109.5 . . ?


_oxdiff_exptl_absorpt_empirical_details
;
Empirical correction (ABSPACK) includes:
- Absorption correction using spherical harmonics
- Frame scaling
;
_oxdiff_exptl_absorpt_empirical_full_max 3.785
_oxdiff_exptl_absorpt_empirical_full_min 0.554
