# Supplementary material for: Heterometallic ZnII–LnIII–ZnII Schiff Base Complexes with Linear or Bent Conformation—Synthesis, Crystal Structures, Luminescent and Magnetic Characterization
Source: Molecules. 2018 Jul 18;23(7):1761. doi: 10.3390/molecules23071761 (PMC6099393; doi:10.3390/molecules23071761)
Supplement: Supplementary file 1 [file molecules-23-01761-s001.zip › 3-ZnEu.cif]

data_3-ZnEu

_chemical_formula_moiety
'C42 H42 Br4 Eu N4 O14 Zn2, 1(N O3), 5.33(H2O)'
_chemical_formula_sum	'C42 H52.67 Br4 Eu N5 O22.33 Zn2'
_chemical_formula_weight	1587.230
loop_
  _atom_type_symbol
  _atom_type_scat_dispersion_real
  _atom_type_scat_dispersion_imag
  _atom_type_scat_Cromer_Mann_a1
  _atom_type_scat_Cromer_Mann_a2
  _atom_type_scat_Cromer_Mann_a3
  _atom_type_scat_Cromer_Mann_a4
  _atom_type_scat_Cromer_Mann_b1
  _atom_type_scat_Cromer_Mann_b2
  _atom_type_scat_Cromer_Mann_b3
  _atom_type_scat_Cromer_Mann_b4
  _atom_type_scat_Cromer_Mann_c
  _atom_type_scat_source
  _atom_type_scat_dispersion_source
 C 0.01920 0.00962 2.31000 1.02000 1.58860 0.86500 20.84390 10.20750 0.56870
 51.65120 0.215599998832
 'International Tables Volume C Table 6.1.1.4 (pp. 500-502)'
 'Henke, Gullikson and Davis, At. Data and Nucl. Data Tables, 1993, 54, 2'
 H 0.00000 0.00000 0.49300 0.32291 0.14019 0.04081 10.51090 26.12570 3.14236
 57.79970 0.0030380000826
 'International Tables Volume C Table 6.1.1.4 (pp. 500-502)'
 'Henke, Gullikson and Davis, At. Data and Nucl. Data Tables, 1993, 54, 2'
 Zn -1.55628 0.70462 14.07430 7.03180 5.16520 2.41000 3.26550 0.23330 10.31630
 58.70970 1.30410003662
 'International Tables Volume C Table 6.1.1.4 (pp. 500-502)'
 'Henke, Gullikson and Davis, At. Data and Nucl. Data Tables, 1993, 54, 2'
 O 0.05239 0.03377 3.04850 2.28680 1.54630 0.86700 13.27710 5.70110 0.32390
 32.90890 0.250800013542
 'International Tables Volume C Table 6.1.1.4 (pp. 500-502)'
 'Henke, Gullikson and Davis, At. Data and Nucl. Data Tables, 1993, 54, 2'
 N 0.03256 0.01839 12.21260 3.13220 2.01250 1.16630 0.00570 9.89330 28.99750
 0.58260 -11.5290002823
 'International Tables Volume C Table 6.1.1.4 (pp. 500-502)'
 'Henke, Gullikson and Davis, At. Data and Nucl. Data Tables, 1993, 54, 2'
 Br -0.67402 1.33011 17.17890 5.23580 5.63770 3.98510 2.17230 16.57960 0.26090
 41.43280 2.95569992065
 'International Tables Volume C Table 6.1.1.4 (pp. 500-502)'
 'Henke, Gullikson and Davis, At. Data and Nucl. Data Tables, 1993, 54, 2'
 Eu -8.86638 11.60603 24.62740 19.08860 13.76030 2.92270 2.38790 0.19420
 13.75460 123.17400 2.57450008392
 'International Tables Volume C Table 6.1.1.4 (pp. 500-502)'
 'Henke, Gullikson and Davis, At. Data and Nucl. Data Tables, 1993, 54, 2'

_space_group_crystal_system       'trigonal'
_space_group_IT_number            167
_space_group_name_H-M_alt         'R -3 c'
_space_group_name_Hall            '-R 3 2"c'
loop_
  _space_group_symop_id
  _space_group_symop_operation_xyz
 1 x,y,z
 2 -y,x-y,z
 3 -x+y,-x,z
 4 x-y,-y,-z+1/2
 5 -x,-x+y,-z+1/2
 6 y,x,-z+1/2
 7 -x,-y,-z
 8 y,-x+y,-z
 9 x-y,x,-z
 10 -x+y,y,z-1/2
 11 x,x-y,z-1/2
 12 -y,-x,z-1/2
 13 x+1/3,y+2/3,z+2/3
 14 -y+1/3,x-y+2/3,z+2/3
 15 -x+y+1/3,-x+2/3,z+2/3
 16 x-y+1/3,-y+2/3,-z+7/6
 17 -x+1/3,-x+y+2/3,-z+7/6
 18 y+1/3,x+2/3,-z+7/6
 19 -x+1/3,-y+2/3,-z+2/3
 20 y+1/3,-x+y+2/3,-z+2/3
 21 x-y+1/3,x+2/3,-z+2/3
 22 -x+y+1/3,y+2/3,z+1/6
 23 x+1/3,x-y+2/3,z+1/6
 24 -y+1/3,-x+2/3,z+1/6
 25 x+2/3,y+1/3,z+1/3
 26 -y+2/3,x-y+1/3,z+1/3
 27 -x+y+2/3,-x+1/3,z+1/3
 28 x-y+2/3,-y+1/3,-z+5/6
 29 -x+2/3,-x+y+1/3,-z+5/6
 30 y+2/3,x+1/3,-z+5/6
 31 -x+2/3,-y+1/3,-z+1/3
 32 y+2/3,-x+y+1/3,-z+1/3
 33 x-y+2/3,x+1/3,-z+1/3
 34 -x+y+2/3,y+1/3,z-1/6
 35 x+2/3,x-y+1/3,z-1/6
 36 -y+2/3,-x+1/3,z-1/6

_symmetry_Int_Tables_number       167
_cell_length_a                    19.8962(4)
_cell_length_b                    19.8962(4)
_cell_length_c                    76.6553(19)
_cell_angle_alpha                 90
_cell_angle_beta                  90
_cell_angle_gamma                 120
_cell_volume                      26279.2(9)
_cell_formula_units_Z             18
_cell_measurement_reflns_used     18085
_cell_measurement_temperature     119.99(10)
_cell_measurement_theta_max       75.9370
_cell_measurement_theta_min       3.4470
_exptl_absorpt_coefficient_mu     12.414
_exptl_absorpt_correction_T_max   0.473
_exptl_absorpt_correction_T_min   0.042
_exptl_absorpt_correction_type    analytical
_exptl_absorpt_process_details
;
CrysAlisPro, Agilent Technologies,
Version 1.171.37.34 (release 22-05-2014 CrysAlis171 .NET)
(compiled May 22 2014,16:03:01)
Analytical numeric absorption correction using a multifaceted crystal
			model based on expressions derived by R.C. Clark & J.S. Reid.
(Clark, R. C. & Reid, J. S. (1995). Acta Cryst. A51, 887-897)
Empirical absorption correction using spherical harmonics,
 implemented in SCALE3 ABSPACK scaling algorithm.
;


_exptl_crystal_colour             yellow
_exptl_crystal_density_diffrn     1.7976
_exptl_crystal_description        plate
_exptl_crystal_F_000              13720.0299
_exptl_crystal_size_max           0.4661
_exptl_crystal_size_mid           0.2897
_exptl_crystal_size_min           0.0695
_diffrn_reflns_av_R_equivalents   0.1573
_diffrn_reflns_av_unetI/netI      0.0539
_diffrn_reflns_limit_h_max        19
_diffrn_reflns_limit_h_min        -23
_diffrn_reflns_limit_k_max        23
_diffrn_reflns_limit_k_min        -18
_diffrn_reflns_limit_l_max        91
_diffrn_reflns_limit_l_min        -83
_diffrn_reflns_number             58409
_diffrn_reflns_theta_full         67.6723
_diffrn_reflns_theta_max          67.67
_diffrn_reflns_theta_min          4.44
_diffrn_ambient_environment       N~2~
_diffrn_ambient_temperature       119.99(10)
_diffrn_detector                  'CCD plate'
_diffrn_detector_area_resol_mean  10.5526
_diffrn_detector_type             AtlasS2
_diffrn_measured_fraction_theta_full 0.9991
_diffrn_measured_fraction_theta_max 0.9991
_diffrn_measurement_details
;
;

_diffrn_measurement_device        'four-circle diffractometer'
_diffrn_measurement_device_type   'SuperNova, Single source at offset, AtlasS2'
_diffrn_measurement_method        '\w scans'
_diffrn_orient_matrix_UB_11       -0.0069013000
_diffrn_orient_matrix_UB_12       -0.0166081000
_diffrn_orient_matrix_UB_13       0.0197597000
_diffrn_orient_matrix_UB_21       0.0620100000
_diffrn_orient_matrix_UB_22       0.0850790000
_diffrn_orient_matrix_UB_23       0.0035439000
_diffrn_orient_matrix_UB_31       -0.0641547000
_diffrn_orient_matrix_UB_32       0.0216270000
_diffrn_orient_matrix_UB_33       0.0012709000
_diffrn_radiation_monochromator   mirror
_diffrn_radiation_probe           x-ray
_diffrn_radiation_type            'Cu K\a'
_diffrn_radiation_wavelength      1.54184
_diffrn_source                    'sealed X-ray tube'
_diffrn_source_type               'SuperNova (Cu) X-ray Source'
_reflns_Friedel_coverage          0.0
_reflns_limit_h_max               20
_reflns_limit_h_min               0
_reflns_limit_k_max               11
_reflns_limit_k_min               0
_reflns_limit_l_max               91
_reflns_limit_l_min               -90
_reflns_number_gt                 4970
_reflns_number_total              5291
_reflns_odcompleteness_completeness 99.95
_reflns_odcompleteness_iscentric  1
_reflns_odcompleteness_theta      66.97
_reflns_threshold_expression      I>=2u(I)
_computing_cell_refinement
;
CrysAlisPro, Agilent Technologies,
Version 1.171.37.34 (release 22-05-2014 CrysAlis171 .NET)
(compiled May 22 2014,16:03:01)
;
_computing_data_collection
;
CrysAlisPro, Agilent Technologies,
Version 1.171.37.34 (release 22-05-2014 CrysAlis171 .NET)
(compiled May 22 2014,16:03:01)
;
_computing_data_reduction
;
CrysAlisPro, Agilent Technologies,
Version 1.171.37.34 (release 22-05-2014 CrysAlis171 .NET)
(compiled May 22 2014,16:03:01)
;
_computing_molecular_graphics     'Olex2 (Dolomanov et al., 2009)'
_computing_publication_material   'Olex2 (Dolomanov et al., 2009)'
_computing_structure_refinement   'olex2.refine (Bourhis et al., 2013)'
_computing_structure_solution     'ShelXT (Sheldrick, 2008)'
_refine_diff_density_max          2.7635
_refine_diff_density_min          -1.7278
_refine_diff_density_rms          0.2183
_refine_ls_d_res_high             0.8334
_refine_ls_d_res_low              9.9481
_refine_ls_goodness_of_fit_ref    1.0339
_refine_ls_hydrogen_treatment     mixed
_refine_ls_matrix_type            full
_refine_ls_number_constraints     37
_refine_ls_number_parameters      350
_refine_ls_number_reflns          5291
_refine_ls_number_restraints      6
_refine_ls_R_factor_all           0.0817
_refine_ls_R_factor_gt            0.0785
_refine_ls_restrained_S_all       1.0333
_refine_ls_shift/su_max           0.0505
_refine_ls_shift/su_mean          0.0072
_refine_ls_structure_factor_coef  Fsqd
_refine_ls_weighting_details
'w=1/[\s^2^(Fo^2^)+(0.1613P)^2^+240.1684P] where P=(Fo^2^+2Fc^2^)/3'
_refine_ls_weighting_scheme       calc
_refine_ls_wR_factor_gt           0.2180
_refine_ls_wR_factor_ref          0.2254
_olex2_refinement_description
;
1. Fixed Uiso
 At 1.2 times of:
  All C(H) groups, All C(H,H) groups
 At 1.5 times of:
  All C(H,H,H) groups, All O(H) groups, All O(H,H) groups
2. Restrained distances
 O12-N4 = O13-N4 = O11-N4
 1.22 with sigma of 0.01
 O12-O11
 2.1 with sigma of 0.02
 O11-O13
 2.1 with sigma of 0.02
 O12-O13
 2.1 with sigma of 0.02
3. Others
 Fixed Sof: N4(0.16667) O12(0.16667) O13(0.16667) O11(0.16667) O10(0.33333)
 H10c(0.33333) H10d(0.33333)  O15(0.33333)
4.a Free rotating group:
 O8(H8c,H8d)
4.b Ternary CH refined with riding coordinates:
 C9(H9)
4.c Secondary CH2 refined with riding coordinates:
 C8(H8a,H8b), C10(H10a,H10b)
4.d Aromatic/amide H refined with riding coordinates:
 C5(H5a), C3(H3), C14(H14), C16(H16), C11(H11), C7(H7)
4.e Idealised Me refined as rotating group:
 C19(H19a,H19b,H19c), C21(H21a,H21b,H21c), C18(H18a,H18b,H18c)
4.f Idealised tetrahedral OH refined as rotating group:
 O5(H5)
;

_atom_sites_solution_primary      direct
loop_
  _atom_site_label
  _atom_site_type_symbol
  _atom_site_fract_x
  _atom_site_fract_y
  _atom_site_fract_z
  _atom_site_U_iso_or_equiv
  _atom_site_adp_type
  _atom_site_occupancy
  _atom_site_site_symmetry_order
  _atom_site_refinement_flags_posn
  _atom_site_refinement_flags_adp
  _atom_site_refinement_flags_occupancy
  _atom_site_disorder_group
 Eu1 Eu 0.42048(3) 0.333333333333 0.583333333333 0.0312(2) Uani 1.000000 2 S T
 P .
 Br1 Br 0.00113(6) 0.11201(6) 0.61473(3) 0.0948(6) Uani 1.000000 1 . . . .
 Br2 Br 0.66134(5) 0.76866(4) 0.610493(13) 0.0520(3) Uani 1.000000 1 . . . .
 Zn1 Zn 0.43395(6) 0.33999(5) 0.628340(15) 0.0391(3) Uani 1.000000 1 . . . .
 O1 O 0.3493(3) 0.2917(3) 0.60950(7) 0.0386(11) Uani 1.000000 1 . . . .
 O2 O 0.4800(3) 0.4188(3) 0.60782(6) 0.0367(10) Uani 1.000000 1 . . . .
 O3 O 0.2680(3) 0.2531(3) 0.58073(9) 0.0458(13) Uani 1.000000 1 . . . .
 O4 O 0.5096(3) 0.4977(3) 0.57878(7) 0.0366(11) Uani 1.000000 1 . . . .
 O5 O 0.3835(8) 0.4016(6) 0.67167(11) 0.101(3) Uani 1.000000 1 . . . .
 H5 H 0.392(10) 0.425(10) 0.6623(11) 0.151(5) Uiso 1.000000 1 GR . . .
 O6 O 0.4896(3) 0.2799(3) 0.62693(7) 0.0427(12) Uani 1.000000 1 . . . .
 O7 O 0.4921(3) 0.2843(3) 0.59802(7) 0.0356(10) Uani 1.000000 1 . . . .
 N1 N 0.3488(5) 0.2765(4) 0.64684(9) 0.0549(18) Uani 1.000000 1 . . . .
 N2 N 0.4988(4) 0.4268(4) 0.64547(9) 0.0510(16) Uani 1.000000 1 . . . .
 C1 C 0.2722(5) 0.2509(4) 0.61117(13) 0.0439(19) Uani 1.000000 1 . . . .
 C2 C 0.2267(5) 0.2305(4) 0.59612(14) 0.044(2) Uani 1.000000 1 . . . .
 C3 C 0.1465(5) 0.1904(4) 0.59700(16) 0.057(2) Uani 1.000000 1 . . . .
 H3 H 0.1164(5) 0.1780(4) 0.58695(16) 0.068(3) Uiso 1.000000 1 R . . .
 C4 C 0.1117(5) 0.1688(5) 0.61372(18) 0.065(3) Uani 1.000000 1 . . . .
 C5 C 0.1542(5) 0.1846(5) 0.62855(15) 0.059(2) Uani 1.000000 1 . . . .
 H5a H 0.1294(5) 0.1674(5) 0.63926(15) 0.071(3) Uiso 1.000000 1 R . . .
 C6 C 0.2353(5) 0.2269(5) 0.62769(15) 0.050(2) Uani 1.000000 1 . . . .
 C7 C 0.2756(5) 0.2392(5) 0.64421(13) 0.056(2) Uani 1.000000 1 . . . .
 H7 H 0.2446(5) 0.2174(5) 0.65399(13) 0.067(3) Uiso 1.000000 1 R . . .
 C8 C 0.3754(6) 0.2784(6) 0.66494(13) 0.064(2) Uani 1.000000 1 . . . .
 H8a H 0.3303(6) 0.2507(6) 0.67240(13) 0.077(3) Uiso 1.000000 1 R . . .
 H8b H 0.4044(6) 0.2512(6) 0.66537(13) 0.077(3) Uiso 1.000000 1 R . . .
 C9 C 0.4254(7) 0.3591(7) 0.67209(13) 0.070(3) Uani 1.000000 1 . . . .
 H9 H 0.4354(7) 0.3536(7) 0.68438(13) 0.084(3) Uiso 1.000000 1 R . . .
 C10 C 0.5027(7) 0.4049(6) 0.66337(12) 0.067(3) Uani 1.000000 1 . . . .
 H10a H 0.5286(7) 0.3747(6) 0.66351(12) 0.081(3) Uiso 1.000000 1 R . . .
 H10b H 0.5341(7) 0.4517(6) 0.67009(12) 0.081(3) Uiso 1.000000 1 R . . .
 C11 C 0.5382(5) 0.4993(5) 0.64181(11) 0.0498(19) Uani 1.000000 1 . . . .
 H11 H 0.5642(5) 0.5322(5) 0.65111(11) 0.060(2) Uiso 1.000000 1 R . . .
 C12 C 0.5191(4) 0.4952(4) 0.60907(10) 0.0350(14) Uani 1.000000 1 . . . .
 C13 C 0.5365(4) 0.5411(4) 0.59362(10) 0.0372(15) Uani 1.000000 1 . . . .
 C14 C 0.5763(4) 0.6207(4) 0.59410(10) 0.0390(15) Uani 1.000000 1 . . . .
 H14 H 0.5859(4) 0.6490(4) 0.58383(10) 0.0468(18) Uiso 1.000000 1 R . . .
 C15 C 0.6023(4) 0.6591(4) 0.61006(11) 0.0401(16) Uani 1.000000 1 . . . .
 C16 C 0.5879(4) 0.6178(4) 0.62524(11) 0.0444(17) Uani 1.000000 1 . . . .
 H16 H 0.6054(4) 0.6442(4) 0.63577(11) 0.053(2) Uiso 1.000000 1 R . . .
 C17 C 0.5472(4) 0.5364(4) 0.62519(11) 0.0413(16) Uani 1.000000 1 . . . .
 C18 C 0.2231(6) 0.2248(6) 0.56515(16) 0.057(2) Uani 1.000000 1 . . . .
 H18a H 0.190(3) 0.247(4) 0.5640(6) 0.086(4) Uiso 1.000000 1 GR . . .
 H18b H 0.2572(6) 0.239(4) 0.55526(18) 0.086(4) Uiso 1.000000 1 GR . . .
 H18c H 0.192(3) 0.1693(7) 0.5657(5) 0.086(4) Uiso 1.000000 1 GR . . .
 C19 C 0.5393(5) 0.5400(4) 0.56272(11) 0.0421(16) Uani 1.000000 1 . . . .
 H19a H 0.5950(5) 0.567(3) 0.5629(4) 0.063(2) Uiso 1.000000 1 GR . . .
 H19b H 0.520(3) 0.5045(6) 0.55307(12) 0.063(2) Uiso 1.000000 1 GR . . .
 H19c H 0.522(3) 0.577(3) 0.5615(4) 0.063(2) Uiso 1.000000 1 GR . . .
 C20 C 0.5089(4) 0.2664(4) 0.61208(11) 0.0396(17) Uani 1.000000 1 . . . .
 C21 C 0.5553(5) 0.2240(5) 0.61188(11) 0.0497(19) Uani 1.000000 1 . . . .
 H21a H 0.5203(6) 0.1692(6) 0.6108(9) 0.075(3) Uiso 1.000000 1 GR . . .
 H21b H 0.590(3) 0.242(3) 0.6021(6) 0.075(3) Uiso 1.000000 1 GR . . .
 H21c H 0.584(3) 0.235(3) 0.6225(4) 0.075(3) Uiso 1.000000 1 GR . . .
 O11 O 0.3356(15) 0.459(3) 0.6441(9) 0.05(3) Uiso 0.166670 1 D . . 1
 O12 O 0.239(3) 0.476(3) 0.6440(9) 0.11(2) Uiso 0.166670 1 D . . 1
 O13 O 0.2251(18) 0.3705(14) 0.6524(4) 0.050(8) Uiso 0.166670 1 D . . 1
 N4 N 0.2665(14) 0.4340(13) 0.6460(3) 0.025(6) Uiso 0.166670 1 D . . 1
 O10 O 0.3435(13) 0.4502(16) 0.6427(4) 0.063(7) Uiso 0.333330 1 . . . 2
 O9 O 0.6519(19) 0.2638(16) 0.6741(4) 0.270(13) Uiso 1.000000 1 . . . .
 N3 N 0.666666666667 0.333333333333 0.6748(3) 0.101(6) Uiso 1.000000 3 S T P .
 O14 O 0.197(2) 0.583(2) 0.6413(5) 0.36(2) Uiso 1.000000 1 . . . .
 O8 O 0.4979(6) 0.1991(8) 0.65624(15) 0.109(4) Uani 1.000000 1 . . . .
 H8c H 0.509(12) 0.232(9) 0.6481(19) 0.163(6) Uiso 1.000000 1 G . . .
 H8d H 0.539(6) 0.209(13) 0.662(2) 0.163(6) Uiso 1.000000 1 G . . .
 O15 O 0.0 0.0 0.5690(10) 0.42(4) Uiso 1.000000 3 S T P .

loop_
  _atom_site_aniso_label
  _atom_site_aniso_U_11
  _atom_site_aniso_U_22
  _atom_site_aniso_U_33
  _atom_site_aniso_U_12
  _atom_site_aniso_U_13
  _atom_site_aniso_U_23
 Eu1 0.0231(3) 0.0225(3) 0.0477(4) 0.01127(16) -0.00054(10) -0.0011(2)
 Br1 0.0257(5) 0.0372(5) 0.2192(18) 0.0139(4) 0.0282(7) 0.0221(7)
 Br2 0.0423(5) 0.0225(4) 0.0861(6) 0.0123(3) -0.0005(4) -0.0099(3)
 Zn1 0.0358(5) 0.0297(5) 0.0487(6) 0.0141(4) 0.0065(4) 0.0017(4)
 O1 0.022(2) 0.028(2) 0.059(3) 0.0079(19) 0.008(2) 0.002(2)
 O2 0.032(2) 0.028(2) 0.048(2) 0.013(2) 0.001(2) -0.0021(19)
 O3 0.023(3) 0.025(3) 0.083(4) 0.007(2) -0.009(3) -0.004(2)
 O4 0.032(2) 0.025(2) 0.050(3) 0.012(2) 0.003(2) 0.002(2)
 O5 0.174(10) 0.096(7) 0.073(5) 0.099(7) 0.048(6) 0.022(4)
 O6 0.038(3) 0.040(3) 0.050(3) 0.020(2) 0.006(2) 0.006(2)
 O7 0.026(2) 0.033(2) 0.052(3) 0.019(2) -0.0023(19) 0.004(2)
 N1 0.064(5) 0.045(4) 0.058(4) 0.028(4) 0.022(3) 0.008(3)
 N2 0.054(4) 0.041(4) 0.056(4) 0.022(3) 0.004(3) -0.001(3)
 C1 0.028(4) 0.019(3) 0.083(6) 0.010(3) 0.014(4) 0.001(3)
 C2 0.027(4) 0.020(3) 0.089(6) 0.014(3) 0.007(4) 0.004(3)
 C3 0.027(4) 0.025(4) 0.119(8) 0.014(3) 0.007(4) 0.006(4)
 C4 0.031(4) 0.024(4) 0.142(10) 0.014(3) 0.023(6) 0.011(5)
 C5 0.039(5) 0.032(4) 0.104(7) 0.015(4) 0.030(5) 0.010(4)
 C6 0.032(4) 0.025(4) 0.091(7) 0.013(3) 0.021(4) 0.002(4)
 C7 0.050(5) 0.038(4) 0.076(6) 0.020(4) 0.027(4) 0.012(4)
 C8 0.066(6) 0.056(6) 0.066(5) 0.028(5) 0.027(5) 0.019(4)
 C9 0.093(8) 0.070(7) 0.049(5) 0.043(6) 0.014(5) 0.001(5)
 C10 0.082(7) 0.056(6) 0.051(4) 0.025(5) -0.001(4) -0.002(4)
 C11 0.053(5) 0.044(5) 0.051(4) 0.024(4) 0.002(4) -0.007(3)
 C12 0.024(3) 0.018(3) 0.058(4) 0.006(3) 0.002(3) -0.007(3)
 C13 0.026(3) 0.024(3) 0.057(4) 0.008(3) -0.005(3) -0.008(3)
 C14 0.025(3) 0.031(4) 0.062(4) 0.014(3) 0.001(3) 0.001(3)
 C15 0.030(3) 0.026(3) 0.065(5) 0.015(3) -0.002(3) -0.010(3)
 C16 0.030(4) 0.031(4) 0.064(4) 0.009(3) -0.003(3) -0.014(3)
 C17 0.031(4) 0.027(3) 0.062(4) 0.012(3) -0.002(3) -0.006(3)
 C18 0.035(4) 0.040(5) 0.094(7) 0.017(4) -0.017(5) -0.004(4)
 C19 0.036(4) 0.021(3) 0.064(4) 0.011(3) -0.006(3) 0.002(3)
 C20 0.030(4) 0.025(4) 0.060(5) 0.011(3) 0.005(3) 0.006(3)
 C21 0.050(5) 0.053(5) 0.056(4) 0.033(4) 0.004(4) 0.010(4)
 O8 0.093(7) 0.150(10) 0.111(7) 0.081(8) 0.042(6) 0.081(7)

loop_
  _geom_bond_atom_site_label_1
  _geom_bond_atom_site_label_2
  _geom_bond_distance
  _geom_bond_site_symmetry_2
  _geom_bond_publ_flag
 Eu1 Zn1 3.4578(11) . ?
 Eu1 Zn1 3.4578(11) 16 ?
 Eu1 O1 2.354(5) . ?
 Eu1 O1 2.354(5) 16 ?
 Eu1 O2 2.409(5) . ?
 Eu1 O2 2.409(5) 16 ?
 Eu1 O3 2.637(6) 16 ?
 Eu1 O3 2.637(6) . ?
 Eu1 O4 2.856(5) . ?
 Eu1 O4 2.856(5) 16 ?
 Eu1 O7 2.375(5) . ?
 Eu1 O7 2.375(5) 16 ?
 Br1 C4 1.907(9) . ?
 Br2 C15 1.890(7) . ?
 Zn1 O1 2.056(6) . ?
 Zn1 O2 2.082(5) . ?
 Zn1 O6 1.997(6) . ?
 Zn1 N1 2.082(7) . ?
 Zn1 N2 2.035(7) . ?
 O1 C1 1.336(10) . ?
 O2 C12 1.322(8) . ?
 O3 C2 1.378(12) . ?
 O3 C18 1.428(12) . ?
 O4 C13 1.366(9) . ?
 O4 C19 1.441(9) . ?
 O5 H5 0.8200 . ?
 O5 C9 1.454(15) . ?
 O6 C20 1.272(10) . ?
 O7 C20 1.232(10) . ?
 N1 C7 1.277(13) . ?
 N1 C8 1.479(13) . ?
 N2 C10 1.453(12) . ?
 N2 C11 1.283(12) . ?
 C1 C2 1.396(15) . ?
 C1 C6 1.421(14) . ?
 C2 C3 1.383(12) . ?
 C3 H3 0.9300 . ?
 C3 C4 1.418(17) . ?
 C4 C5 1.356(17) . ?
 C5 H5a 0.9300 . ?
 C5 C6 1.401(12) . ?
 C6 C7 1.452(16) . ?
 C7 H7 0.9300 . ?
 C8 H8a 0.9700 . ?
 C8 H8b 0.9700 . ?
 C8 C9 1.506(16) . ?
 C9 H9 0.9800 . ?
 C9 C10 1.497(16) . ?
 C10 H10a 0.9700 . ?
 C10 H10b 0.9700 . ?
 C11 H11 0.9300 . ?
 C11 C17 1.437(12) . ?
 C12 C13 1.428(11) . ?
 C12 C17 1.433(11) . ?
 C13 C14 1.372(10) . ?
 C14 H14 0.9300 . ?
 C14 C15 1.398(11) . ?
 C15 C16 1.370(12) . ?
 C16 H16 0.9300 . ?
 C16 C17 1.403(11) . ?
 C18 H18a 0.9600 . ?
 C18 H18b 0.9600 . ?
 C18 H18c 0.9600 . ?
 C19 H19a 0.9600 . ?
 C19 H19b 0.9600 . ?
 C19 H19c 0.9600 . ?
 C20 C21 1.530(11) . ?
 C21 H21a 0.9600 . ?
 C21 H21b 0.9600 . ?
 C21 H21c 0.9600 . ?
 O11 N4 1.215(9) . ?
 O12 N4 1.220(10) . ?
 O13 N4 1.213(9) . ?
 O9 N3 1.26(3) . ?
 O8 H8c 0.8500 . ?
 O8 H8d 0.8500 . ?

loop_
  _geom_angle_atom_site_label_1
  _geom_angle_atom_site_label_2
  _geom_angle_atom_site_label_3
  _geom_angle
  _geom_angle_site_symmetry_1
  _geom_angle_site_symmetry_3
  _geom_angle_publ_flag
 Zn1 Eu1 Zn1 173.31(4) . 16 ?
 O1 Eu1 Zn1 149.86(13) . 16 ?
 O1 Eu1 Zn1 35.40(13) 16 16 ?
 O1 Eu1 Zn1 149.86(13) 16 . ?
 O1 Eu1 Zn1 35.40(13) . . ?
 O1 Eu1 O1 129.6(3) . 16 ?
 O2 Eu1 Zn1 36.30(12) 16 16 ?
 O2 Eu1 Zn1 142.17(12) . 16 ?
 O2 Eu1 Zn1 36.30(12) . . ?
 O2 Eu1 Zn1 142.17(12) 16 . ?
 O2 Eu1 O1 65.25(17) 16 16 ?
 O2 Eu1 O1 122.45(17) . 16 ?
 O2 Eu1 O1 65.25(17) . . ?
 O2 Eu1 O1 122.45(17) 16 . ?
 O2 Eu1 O2 164.1(2) . 16 ?
 O3 Eu1 Zn1 87.52(15) 16 . ?
 O3 Eu1 Zn1 87.52(15) . 16 ?
 O3 Eu1 Zn1 98.18(15) . . ?
 O3 Eu1 Zn1 98.18(15) 16 16 ?
 O3 Eu1 O1 62.8(2) . . ?
 O3 Eu1 O1 62.8(2) 16 16 ?
 O3 Eu1 O1 74.60(19) . 16 ?
 O3 Eu1 O1 74.60(19) 16 . ?
 O3 Eu1 O2 74.83(19) 16 . ?
 O3 Eu1 O2 119.78(19) 16 16 ?
 O3 Eu1 O2 119.78(19) . . ?
 O3 Eu1 O2 74.83(19) . 16 ?
 O3 Eu1 O3 63.9(2) 16 . ?
 O4 Eu1 Zn1 84.73(10) . 16 ?
 O4 Eu1 Zn1 94.94(10) . . ?
 O4 Eu1 Zn1 84.73(10) 16 . ?
 O4 Eu1 Zn1 94.94(10) 16 16 ?
 O4 Eu1 O1 67.31(16) . 16 ?
 O4 Eu1 O1 115.29(16) . . ?
 O4 Eu1 O1 115.29(16) 16 16 ?
 O4 Eu1 O1 67.31(16) 16 . ?
 O4 Eu1 O2 120.25(16) 16 . ?
 O4 Eu1 O2 58.85(16) . . ?
 O4 Eu1 O2 58.85(16) 16 16 ?
 O4 Eu1 O2 120.25(16) . 16 ?
 O4 Eu1 O3 123.48(16) 16 16 ?
 O4 Eu1 O3 62.03(15) 16 . ?
 O4 Eu1 O3 123.48(16) . . ?
 O4 Eu1 O3 62.03(15) . 16 ?
 O4 Eu1 O4 174.4(2) 16 . ?
 O7 Eu1 Zn1 59.47(12) 16 16 ?
 O7 Eu1 Zn1 114.46(13) 16 . ?
 O7 Eu1 Zn1 114.46(13) . 16 ?
 O7 Eu1 Zn1 59.47(12) . . ?
 O7 Eu1 O1 80.25(18) 16 16 ?
 O7 Eu1 O1 148.77(18) 16 . ?
 O7 Eu1 O1 80.25(18) . . ?
 O7 Eu1 O1 148.77(18) . 16 ?
 O7 Eu1 O2 74.72(17) 16 16 ?
 O7 Eu1 O2 74.72(17) . . ?
 O7 Eu1 O2 92.32(17) . 16 ?
 O7 Eu1 O2 92.32(17) 16 . ?
 O7 Eu1 O3 146.5(2) 16 . ?
 O7 Eu1 O3 122.20(17) . . ?
 O7 Eu1 O3 146.5(2) . 16 ?
 O7 Eu1 O3 122.20(17) 16 16 ?
 O7 Eu1 O4 63.28(15) 16 . ?
 O7 Eu1 O4 111.79(16) . . ?
 O7 Eu1 O4 63.28(15) . 16 ?
 O7 Eu1 O4 111.79(16) 16 16 ?
 O7 Eu1 O7 72.7(2) . 16 ?
 O1 Zn1 Eu1 41.55(14) . 16 ?
 O2 Zn1 Eu1 43.23(13) . 16 ?
 O2 Zn1 O1 76.7(2) . . ?
 O6 Zn1 Eu1 88.78(16) . 16 ?
 O6 Zn1 O1 104.6(2) . . ?
 O6 Zn1 O2 104.1(2) . . ?
 N1 Zn1 Eu1 129.2(2) . 16 ?
 N1 Zn1 O1 88.1(3) . . ?
 N1 Zn1 O2 152.8(3) . . ?
 N1 Zn1 O6 101.5(3) . . ?
 N2 Zn1 Eu1 132.9(2) . 16 ?
 N2 Zn1 O1 150.9(3) . . ?
 N2 Zn1 O2 89.7(2) . . ?
 N2 Zn1 O6 103.7(3) . . ?
 N2 Zn1 N1 93.1(3) . . ?
 Zn1 O1 Eu1 103.0(2) . 16 ?
 C1 O1 Eu1 127.0(5) . 16 ?
 C1 O1 Zn1 129.8(6) . . ?
 Zn1 O2 Eu1 100.47(19) . 16 ?
 C12 O2 Eu1 131.9(5) . 16 ?
 C12 O2 Zn1 126.6(5) . . ?
 C2 O3 Eu1 116.8(5) . . ?
 C18 O3 Eu1 127.3(6) . . ?
 C18 O3 C2 115.7(8) . . ?
 C13 O4 Eu1 116.5(4) . . ?
 C19 O4 Eu1 127.7(4) . . ?
 C19 O4 C13 115.2(6) . . ?
 C9 O5 H5 109.5 . . ?
 C20 O6 Zn1 119.4(5) . . ?
 C20 O7 Eu1 146.9(5) . 16 ?
 C7 N1 Zn1 126.2(7) . . ?
 C8 N1 Zn1 116.8(6) . . ?
 C8 N1 C7 116.9(8) . . ?
 C10 N2 Zn1 117.5(6) . . ?
 C11 N2 Zn1 125.8(6) . . ?
 C11 N2 C10 116.7(8) . . ?
 C2 C1 O1 118.6(8) . . ?
 C6 C1 O1 122.1(9) . . ?
 C6 C1 C2 119.3(8) . . ?
 C1 C2 O3 114.8(7) . . ?
 C3 C2 O3 123.9(10) . . ?
 C3 C2 C1 121.4(10) . . ?
 H3 C3 C2 121.1(7) . . ?
 C4 C3 C2 117.8(10) . . ?
 C4 C3 H3 121.1(6) . . ?
 C3 C4 Br1 117.4(9) . . ?
 C5 C4 Br1 120.3(8) . . ?
 C5 C4 C3 122.3(8) . . ?
 H5a C5 C4 120.1(5) . . ?
 C6 C5 C4 119.9(10) . . ?
 C6 C5 H5a 120.1(7) . . ?
 C5 C6 C1 119.3(10) . . ?
 C7 C6 C1 124.9(8) . . ?
 C7 C6 C5 115.7(9) . . ?
 C6 C7 N1 127.5(8) . . ?
 H7 C7 N1 116.3(5) . . ?
 H7 C7 C6 116.3(5) . . ?
 H8a C8 N1 108.8(5) . . ?
 H8b C8 N1 108.8(5) . . ?
 H8b C8 H8a 107.652089923(14) . . ?
 C9 C8 N1 114.0(8) . . ?
 C9 C8 H8a 108.8(5) . . ?
 C9 C8 H8b 108.8(7) . . ?
 C8 C9 O5 110.3(11) . . ?
 H9 C9 O5 107.1(5) . . ?
 H9 C9 C8 107.1(6) . . ?
 C10 C9 O5 110.4(10) . . ?
 C10 C9 C8 114.6(9) . . ?
 C10 C9 H9 107.1(6) . . ?
 C9 C10 N2 114.3(10) . . ?
 H10a C10 N2 108.7(6) . . ?
 H10a C10 C9 108.7(7) . . ?
 H10b C10 N2 108.7(5) . . ?
 H10b C10 C9 108.7(6) . . ?
 H10b C10 H10a 107.6 . . ?
 H11 C11 N2 115.8(5) . . ?
 C17 C11 N2 128.3(8) . . ?
 C17 C11 H11 115.8(5) . . ?
 C13 C12 O2 119.4(6) . . ?
 C17 C12 O2 123.8(7) . . ?
 C17 C12 C13 116.7(6) . . ?
 C12 C13 O4 113.1(6) . . ?
 C14 C13 O4 124.8(7) . . ?
 C14 C13 C12 122.1(7) . . ?
 H14 C14 C13 120.1(5) . . ?
 C15 C14 C13 119.8(7) . . ?
 C15 C14 H14 120.1(5) . . ?
 C14 C15 Br2 119.5(6) . . ?
 C16 C15 Br2 120.0(6) . . ?
 C16 C15 C14 120.4(7) . . ?
 H16 C16 C15 119.4(4) . . ?
 C17 C16 C15 121.2(7) . . ?
 C17 C16 H16 119.4(5) . . ?
 C12 C17 C11 124.0(7) . . ?
 C16 C17 C11 116.2(7) . . ?
 C16 C17 C12 119.8(7) . . ?
 H18a C18 O3 109.5 . . ?
 H18b C18 O3 109.5 . . ?
 H18b C18 H18a 109.5 . . ?
 H18c C18 O3 109.5 . . ?
 H18c C18 H18a 109.5 . . ?
 H18c C18 H18b 109.5 . . ?
 H19a C19 O4 109.5 . . ?
 H19b C19 O4 109.5 . . ?
 H19b C19 H19a 109.5 . . ?
 H19c C19 O4 109.5 . . ?
 H19c C19 H19a 109.5 . . ?
 H19c C19 H19b 109.5 . . ?
 O7 C20 O6 124.6(7) . . ?
 C21 C20 O6 117.0(7) . . ?
 C21 C20 O7 118.3(7) . . ?
 H21a C21 C20 109.5 . . ?
 H21b C21 C20 109.5 . . ?
 H21b C21 H21a 109.5 . . ?
 H21c C21 C20 109.5 . . ?
 H21c C21 H21a 109.5 . . ?
 H21c C21 H21b 109.5 . . ?
 O12 N4 O11 120.8(17) . . ?
 O13 N4 O11 120.8(16) . . ?
 O13 N4 O12 117.6(16) . . ?
 O9 N3 O9 119.8(5) 3_665 . ?
 O9 N3 O9 119.8(4) 3_665 2_655 ?
 O9 N3 O9 119.8(4) 2_655 . ?
 H8d O8 H8c 109.5 . . ?

loop_
  _exptl_crystal_face_index_h
  _exptl_crystal_face_index_k
  _exptl_crystal_face_index_l
  _exptl_crystal_face_perp_dist
  _exptl_oxdiff_crystal_face_indexfrac_h
  _exptl_oxdiff_crystal_face_indexfrac_k
  _exptl_oxdiff_crystal_face_indexfrac_l
  _exptl_oxdiff_crystal_face_x
  _exptl_oxdiff_crystal_face_y
  _exptl_oxdiff_crystal_face_z
 -12 11 2 0.2172 -11.9732 11.0078 1.6731 -0.0671 0.2000 1.0083
 12 -11 -2 0.2172 11.9732 -11.0078 -1.6731 0.0671 -0.2000 -1.0083
 -1 11 -4 0.1449 -1.0115 10.9923 -4.2305 -0.2592 0.8575 0.2972
 1 -11 4 0.1449 1.0115 -10.9923 4.2305 0.2592 -0.8575 -0.2972
 11 0 -6 0.1922 10.9617 -0.0155 -5.9037 -0.1920 0.6575 -0.7111
 -11 0 6 0.1922 -10.9617 0.0155 5.9037 0.1920 -0.6575 0.7111
 0 1 49 0.0458 0.2123 0.9452 48.9421 0.9499 0.2670 0.0690
 0 -1 -49 0.0238 -0.2123 -0.9452 -48.9421 -0.9499 -0.2670 -0.0690

_olex2_submission_special_instructions 'No special instructions were received'
loop_
  _restr_distance_atom_site_label_1
  _restr_distance_atom_site_label_2
  _restr_distance_site_symmetry_2
  _restr_distance_target
  _restr_distance_target_weight_param
  _restr_distance_diff
 O11 O13 1 2.1000 0.0200 -0.0105
 O11 N4 1 1.2200 0.0100 0.0053
 O12 O11 1 2.1000 0.0200 -0.0173
 O12 O13 1 2.1000 0.0200 0.0194
 O12 N4 1 1.2200 0.0100 -0.0001
 O13 N4 1 1.2200 0.0100 0.0073
