# Supplementary material for: Heterometallic ZnII–LnIII–ZnII Schiff Base Complexes with Linear or Bent Conformation—Synthesis, Crystal Structures, Luminescent and Magnetic Characterization
Source: Molecules. 2018 Jul 18;23(7):1761. doi: 10.3390/molecules23071761 (PMC6099393; doi:10.3390/molecules23071761)
Supplement: Supplementary file 1 [file molecules-23-01761-s001.zip › 4-ZnTb.cif]

data_4-ZnTb

_chemical_formula_moiety
'C42 H42 Br4 N4 O14 Tb Zn2, 1(N O3), 5.33(H2 O)'
_chemical_formula_sum             'C42 H52.67 Br4 N5 O22.33 Tb Zn2'
_chemical_formula_weight          1594.19
loop_
  _atom_type_symbol
  _atom_type_scat_dispersion_real
  _atom_type_scat_dispersion_imag
  _atom_type_scat_Cromer_Mann_a1
  _atom_type_scat_Cromer_Mann_a2
  _atom_type_scat_Cromer_Mann_a3
  _atom_type_scat_Cromer_Mann_a4
  _atom_type_scat_Cromer_Mann_b1
  _atom_type_scat_Cromer_Mann_b2
  _atom_type_scat_Cromer_Mann_b3
  _atom_type_scat_Cromer_Mann_b4
  _atom_type_scat_Cromer_Mann_c
  _atom_type_scat_source
  _atom_type_scat_dispersion_source
 C 0.00347 0.00161 2.31000 1.02000 1.58860 0.86500 20.84390 10.20750 0.56870
 51.65120 0.215599998832
 'International Tables Volume C Table 6.1.1.4 (pp. 500-502)'
 'Henke, Gullikson and Davis, At. Data and Nucl. Data Tables, 1993, 54, 2'
 H 0.00000 0.00000 0.49300 0.32291 0.14019 0.04081 10.51090 26.12570 3.14236
 57.79970 0.0030380000826
 'International Tables Volume C Table 6.1.1.4 (pp. 500-502)'
 'Henke, Gullikson and Davis, At. Data and Nucl. Data Tables, 1993, 54, 2'
 Zn 0.31207 1.46666 14.07430 7.03180 5.16520 2.41000 3.26550 0.23330 10.31630
 58.70970 1.30410003662
 'International Tables Volume C Table 6.1.1.4 (pp. 500-502)'
 'Henke, Gullikson and Davis, At. Data and Nucl. Data Tables, 1993, 54, 2'
 O 0.01158 0.00611 3.04850 2.28680 1.54630 0.86700 13.27710 5.70110 0.32390
 32.90890 0.250800013542
 'International Tables Volume C Table 6.1.1.4 (pp. 500-502)'
 'Henke, Gullikson and Davis, At. Data and Nucl. Data Tables, 1993, 54, 2'
 N 0.00653 0.00323 12.21260 3.13220 2.01250 1.16630 0.00570 9.89330 28.99750
 0.58260 -11.5290002823
 'International Tables Volume C Table 6.1.1.4 (pp. 500-502)'
 'Henke, Gullikson and Davis, At. Data and Nucl. Data Tables, 1993, 54, 2'
 Br -0.28346 2.55990 17.17890 5.23580 5.63770 3.98510 2.17230 16.57960 0.26090
 41.43280 2.95569992065
 'International Tables Volume C Table 6.1.1.4 (pp. 500-502)'
 'Henke, Gullikson and Davis, At. Data and Nucl. Data Tables, 1993, 54, 2'
 Tb -0.07738 4.17970 25.89760 18.21850 14.31670 2.95354 2.24256 0.19614
 12.66480 115.36200 3.5832400322
 'International Tables Volume C Table 6.1.1.4 (pp. 500-502)'
 'Henke, Gullikson and Davis, At. Data and Nucl. Data Tables, 1993, 54, 2'

_space_group_crystal_system       'trigonal'
_space_group_IT_number            167
_space_group_name_H-M_alt         'R -3 c'
_space_group_name_Hall            '-R 3 2"c'
loop_
  _space_group_symop_id
  _space_group_symop_operation_xyz
 1 x,y,z
 2 -y,x-y,z
 3 -x+y,-x,z
 4 x-y,-y,-z+1/2
 5 -x,-x+y,-z+1/2
 6 y,x,-z+1/2
 7 -x,-y,-z
 8 y,-x+y,-z
 9 x-y,x,-z
 10 -x+y,y,z-1/2
 11 x,x-y,z-1/2
 12 -y,-x,z-1/2
 13 x+1/3,y+2/3,z+2/3
 14 -y+1/3,x-y+2/3,z+2/3
 15 -x+y+1/3,-x+2/3,z+2/3
 16 x-y+1/3,-y+2/3,-z+7/6
 17 -x+1/3,-x+y+2/3,-z+7/6
 18 y+1/3,x+2/3,-z+7/6
 19 -x+1/3,-y+2/3,-z+2/3
 20 y+1/3,-x+y+2/3,-z+2/3
 21 x-y+1/3,x+2/3,-z+2/3
 22 -x+y+1/3,y+2/3,z+1/6
 23 x+1/3,x-y+2/3,z+1/6
 24 -y+1/3,-x+2/3,z+1/6
 25 x+2/3,y+1/3,z+1/3
 26 -y+2/3,x-y+1/3,z+1/3
 27 -x+y+2/3,-x+1/3,z+1/3
 28 x-y+2/3,-y+1/3,-z+5/6
 29 -x+2/3,-x+y+1/3,-z+5/6
 30 y+2/3,x+1/3,-z+5/6
 31 -x+2/3,-y+1/3,-z+1/3
 32 y+2/3,-x+y+1/3,-z+1/3
 33 x-y+2/3,x+1/3,-z+1/3
 34 -x+y+2/3,y+1/3,z-1/6
 35 x+2/3,x-y+1/3,z-1/6
 36 -y+2/3,-x+1/3,z-1/6

_symmetry_Int_Tables_number       167
_cell_length_a                    20.0572(5)
_cell_length_b                    20.0572(5)
_cell_length_c                    76.388(3)
_cell_angle_alpha                 90
_cell_angle_beta                  90
_cell_angle_gamma                 120
_cell_volume                      26613.4(12)
_cell_formula_units_Z             18
_cell_measurement_reflns_used     16331
_cell_measurement_temperature     293
_cell_measurement_theta_max       26.1560
_cell_measurement_theta_min       2.9020
_exptl_absorpt_coefficient_mu     4.765
_exptl_absorpt_correction_T_max   1.00000
_exptl_absorpt_correction_T_min   0.36811
_exptl_absorpt_correction_type    multi-scan
_exptl_absorpt_process_details
;
CrysAlisPro, Agilent Technologies,
Version 1.171.37.35g (release 09-12-2014 CrysAlis171 .NET)
(compiled Dec  9 2014,15:38:47)
Empirical absorption correction using spherical harmonics,
 implemented in SCALE3 ABSPACK scaling algorithm.
Empirical absorption correction using spherical harmonics,
 implemented in SCALE3 ABSPACK scaling algorithm.
;
_exptl_crystal_colour             yellow
_exptl_crystal_density_diffrn     1.790
_exptl_crystal_description        plate
_exptl_crystal_F_000              14100
_exptl_crystal_size_max           0.3
_exptl_crystal_size_mid           0.3
_exptl_crystal_size_min           0.2
_diffrn_reflns_av_R_equivalents   0.0860
_diffrn_reflns_av_unetI/netI      0.0376
_diffrn_reflns_limit_h_max        24
_diffrn_reflns_limit_h_min        -24
_diffrn_reflns_limit_k_max        24
_diffrn_reflns_limit_k_min        -24
_diffrn_reflns_limit_l_max        90
_diffrn_reflns_limit_l_min        -91
_diffrn_reflns_number             70659
_diffrn_reflns_theta_full         25.2401
_diffrn_reflns_theta_max          25.24
_diffrn_reflns_theta_min          2.40
_diffrn_ambient_temperature       293.0
_diffrn_detector                  'CCD plate'
_diffrn_detector_area_resol_mean  8.4221
_diffrn_detector_type             'Sapphire2, large Be window'
_diffrn_measured_fraction_theta_full 0.9974
_diffrn_measured_fraction_theta_max 0.9974
_diffrn_measurement_details
;

;
_diffrn_measurement_device        'four-circle diffractometer'
_diffrn_measurement_device_type   'Xcalibur, Sapphire2, large Be window'
_diffrn_measurement_method        '\w scans'
_diffrn_orient_matrix_UB_11       0.0190398000
_diffrn_orient_matrix_UB_12       -0.0192062000
_diffrn_orient_matrix_UB_13       0.0032661000
_diffrn_orient_matrix_UB_21       0.0104705333
_diffrn_orient_matrix_UB_22       -0.0038176333
_diffrn_orient_matrix_UB_23       -0.0086567333
_diffrn_orient_matrix_UB_31       0.0346002000
_diffrn_orient_matrix_UB_32       0.0357925000
_diffrn_orient_matrix_UB_33       0.0008230000
_diffrn_radiation_monochromator   graphite
_diffrn_radiation_probe           x-ray
_diffrn_radiation_type            'Mo K\a'
_diffrn_radiation_wavelength      0.71073
_diffrn_source                    'Enhance (Mo) X-ray Source'
_diffrn_special_details           ?
_reflns_Friedel_coverage          0.0
_reflns_limit_h_max               20
_reflns_limit_h_min               0
_reflns_limit_k_max               12
_reflns_limit_k_min               0
_reflns_limit_l_max               90
_reflns_limit_l_min               -90
_reflns_number_gt                 4069
_reflns_number_total              5349
_reflns_odcompleteness_completeness 99.85
_reflns_odcompleteness_iscentric  1
_reflns_odcompleteness_theta      25.46
_reflns_threshold_expression      I>=2u(I)
_computing_cell_refinement
;
CrysAlisPro, Agilent Technologies,
Version 1.171.37.35g (release 09-12-2014 CrysAlis171 .NET)
(compiled Dec  9 2014,15:38:47)
;
_computing_data_collection
;
CrysAlisPro, Agilent Technologies,
Version 1.171.37.35g (release 09-12-2014 CrysAlis171 .NET)
(compiled Dec  9 2014,15:38:47)
;
_computing_data_reduction
;
CrysAlisPro, Agilent Technologies,
Version 1.171.37.35g (release 09-12-2014 CrysAlis171 .NET)
(compiled Dec  9 2014,15:38:47)
;
_computing_molecular_graphics     'Olex2 (Dolomanov et al., 2009)'
_computing_publication_material   'Olex2 (Dolomanov et al., 2009)'
_computing_structure_refinement   'olex2.refine (Bourhis et al., 2013)'
_computing_structure_solution     'ShelXT (Sheldrick, 2008)'
_refine_diff_density_max          2.0806
_refine_diff_density_min          -0.8195
_refine_diff_density_rms          0.2129
_refine_ls_d_res_high             0.8334
_refine_ls_d_res_low              8.4688
_refine_ls_goodness_of_fit_ref    1.1068
_refine_ls_hydrogen_treatment     mixed
_refine_ls_matrix_type            full
_refine_ls_number_constraints     37
_refine_ls_number_parameters      352
_refine_ls_number_reflns          5349
_refine_ls_number_restraints      6
_refine_ls_R_factor_all           0.0789
_refine_ls_R_factor_gt            0.0561
_refine_ls_restrained_S_all       1.1061
_refine_ls_shift/su_max           0.0478
_refine_ls_shift/su_mean          0.0043
_refine_ls_structure_factor_coef  Fsqd
_refine_ls_weighting_details
'w=1/[\s^2^(Fo^2^)+(0.0862P)^2^+292.4195P] where P=(Fo^2^+2Fc^2^)/3'
_refine_ls_weighting_scheme       calc
_refine_ls_wR_factor_gt           0.1505
_refine_ls_wR_factor_ref          0.1704
_olex2_refinement_description
;
1. Others
 Fixed Sof: O12(0.16667) O13(0.16667) N4(0.16667) O11(0.16667) O10(0.33333)
 O15(0.33333)
 Fixed X: N3(0.666667)
 Fixed Y: Tb1(0.333333) N3(0.333333)
 Fixed Z: Tb1(0.583333)
;
_atom_sites_solution_primary      direct
loop_
  _atom_site_label
  _atom_site_type_symbol
  _atom_site_fract_x
  _atom_site_fract_y
  _atom_site_fract_z
  _atom_site_U_iso_or_equiv
  _atom_site_adp_type
  _atom_site_occupancy
  _atom_site_site_symmetry_order
  _atom_site_refinement_flags_posn
  _atom_site_refinement_flags_adp
  _atom_site_refinement_flags_occupancy
  _atom_site_disorder_group
 Tb1 Tb 0.42053(2) 0.333333333333 0.583333333333 0.03409(19) Uani 1.000000 2 S
 T P .
 Br1 Br 0.22389(6) 0.55227(6) 0.55202(2) 0.1003(5) Uani 1.000000 1 . . . .
 Br2 Br 0.22596(6) -0.09894(5) 0.555919(16) 0.0719(3) Uani 1.000000 1 . . . .
 Zn1 Zn 0.42812(5) 0.32705(5) 0.538618(12) 0.0405(3) Uani 1.000000 1 . . . .
 O1 O 0.3915(3) 0.3752(3) 0.55749(7) 0.0416(12) Uani 1.000000 1 . . . .
 O2 O 0.3948(3) 0.2482(3) 0.55921(6) 0.0380(11) Uani 1.000000 1 . . . .
 O3 O 0.3487(3) 0.4134(3) 0.58621(8) 0.0506(14) Uani 1.000000 1 . . . .
 O4 O 0.3442(3) 0.1677(3) 0.58822(7) 0.0462(13) Uani 1.000000 1 . . . .
 O5 O 0.3166(5) 0.2678(6) 0.49527(10) 0.112(3) Uani 1.000000 1 . . . .
 H5 H 0.3017(5) 0.265(9) 0.5054(3) 0.168(5) Uiso 1.000000 1 GR . . .
 O6 O 0.5431(3) 0.3861(3) 0.54006(8) 0.0523(14) Uani 1.000000 1 . . . .
 O7 O 0.5392(3) 0.3820(3) 0.56897(7) 0.0448(12) Uani 1.000000 1 . . . .
 N1 N 0.4068(4) 0.3899(4) 0.51997(9) 0.0543(18) Uani 1.000000 1 . . . .
 N2 N 0.4050(4) 0.2402(4) 0.52126(9) 0.0507(17) Uani 1.000000 1 . . . .
 C1 C 0.3554(4) 0.4148(4) 0.55555(11) 0.0422(18) Uani 1.000000 1 . . . .
 C2 C 0.3305(4) 0.4359(4) 0.57073(13) 0.047(2) Uani 1.000000 1 . . . .
 C3 C 0.2899(4) 0.4751(4) 0.56988(14) 0.057(2) Uani 1.000000 1 . . . .
 H3 H 0.2712(4) 0.4862(4) 0.57995(14) 0.069(3) Uiso 1.000000 1 R . . .
 C4 C 0.2782(5) 0.4973(5) 0.55342(16) 0.063(3) Uani 1.000000 1 . . . .
 C5 C 0.3038(5) 0.4805(5) 0.53861(15) 0.063(3) Uani 1.000000 1 . . . .
 H5a H 0.2950(5) 0.4964(5) 0.52784(15) 0.076(3) Uiso 1.000000 1 R . . .
 C6 C 0.3440(5) 0.4391(5) 0.53933(13) 0.052(2) Uani 1.000000 1 . . . .
 C7 C 0.3705(5) 0.4263(5) 0.52289(12) 0.059(2) Uani 1.000000 1 . . . .
 H7 H 0.3599(5) 0.4471(5) 0.51310(12) 0.070(3) Uiso 1.000000 1 R . . .
 C8 C 0.4297(6) 0.3875(6) 0.50192(12) 0.071(3) Uani 1.000000 1 . . . .
 H8a H 0.4111(6) 0.4140(6) 0.49453(12) 0.085(3) Uiso 1.000000 1 R . . .
 H8b H 0.4855(6) 0.4156(6) 0.50129(12) 0.085(3) Uiso 1.000000 1 R . . .
 C9 C 0.4020(7) 0.3108(7) 0.49489(13) 0.075(3) Uani 1.000000 1 . . . .
 H9 H 0.4172(7) 0.3172(7) 0.48254(13) 0.089(4) Uiso 1.000000 1 R . . .
 C10 C 0.4307(7) 0.2622(6) 0.50300(12) 0.074(3) Uani 1.000000 1 . . . .
 H10a H 0.4865(7) 0.2902(6) 0.50272(12) 0.089(4) Uiso 1.000000 1 R . . .
 H10b H 0.4131(7) 0.2159(6) 0.49607(12) 0.089(4) Uiso 1.000000 1 R . . .
 C11 C 0.3711(5) 0.1688(5) 0.52502(11) 0.056(2) Uani 1.000000 1 . . . .
 H11 H 0.3622(5) 0.1355(5) 0.51571(11) 0.068(3) Uiso 1.000000 1 R . . .
 C12 C 0.3447(4) 0.1331(4) 0.54202(11) 0.0444(18) Uani 1.000000 1 . . . .
 C13 C 0.3041(5) 0.0513(5) 0.54168(12) 0.054(2) Uani 1.000000 1 . . . .
 H13 H 0.2956(5) 0.0253(5) 0.53110(12) 0.064(3) Uiso 1.000000 1 R . . .
 C14 C 0.2779(5) 0.0112(4) 0.55677(12) 0.051(2) Uani 1.000000 1 . . . .
 C15 C 0.2890(4) 0.0475(4) 0.57257(11) 0.0430(18) Uani 1.000000 1 . . . .
 H15 H 0.2697(4) 0.0189(4) 0.58279(11) 0.052(2) Uiso 1.000000 1 R . . .
 C16 C 0.3287(4) 0.1262(4) 0.57315(10) 0.0396(17) Uani 1.000000 1 . . . .
 C17 C 0.3572(4) 0.1715(4) 0.55789(10) 0.0375(16) Uani 1.000000 1 . . . .
 C18 C 0.3327(5) 0.4404(6) 0.60253(14) 0.067(3) Uani 1.000000 1 . . . .
 H18a H 0.338(4) 0.413(3) 0.61218(16) 0.100(4) Uiso 1.000000 1 GR . . .
 H18b H 0.368(3) 0.4944(10) 0.6039(5) 0.100(4) Uiso 1.000000 1 GR . . .
 H18c H 0.2812(15) 0.432(4) 0.6022(4) 0.100(4) Uiso 1.000000 1 GR . . .
 C19 C 0.3313(5) 0.1257(5) 0.60428(11) 0.054(2) Uani 1.000000 1 . . . .
 H19a H 0.356(3) 0.095(3) 0.6037(3) 0.081(3) Uiso 1.000000 1 GR . . .
 H19b H 0.352(3) 0.1612(5) 0.61387(14) 0.081(3) Uiso 1.000000 1 GR . . .
 H19c H 0.2770(5) 0.093(3) 0.6060(4) 0.081(3) Uiso 1.000000 1 GR . . .
 C20 C 0.5750(4) 0.4007(4) 0.55517(11) 0.0426(18) Uani 1.000000 1 . . . .
 C21 C 0.6618(5) 0.4446(6) 0.55523(14) 0.069(3) Uani 1.000000 1 . . . .
 H21a H 0.6798(5) 0.4966(12) 0.5590(9) 0.104(4) Uiso 1.000000 1 GR . . .
 H21b H 0.6804(5) 0.420(2) 0.5631(7) 0.104(4) Uiso 1.000000 1 GR . . .
 H21c H 0.6805(5) 0.445(4) 0.5436(2) 0.104(4) Uiso 1.000000 1 GR . . .
 O12 O 0.202(2) 0.3000(17) 0.5153(6) 0.090(14) Uiso 0.166670 1 D . . 1
 O13 O 0.0929(16) 0.204(2) 0.5174(6) 0.094(14) Uiso 0.166670 1 D . . 1
 N4 N 0.1621(16) 0.2330(16) 0.5195(5) 0.046(9) Uiso 0.166670 1 D . . 1
 O8 O 0.6322(7) 0.4667(10) 0.51036(17) 0.168(5) Uani 1.000000 1 . . . .
 H8c H 0.605(6) 0.418(13) 0.512(2) 0.252(8) Uiso 1.000000 1 G . . .
 H8d H 0.677(14) 0.477(14) 0.507(3) 0.252(8) Uiso 1.000000 1 G . . .
 N3 N 0.666666666667 0.333333333333 0.4924(4) 0.169(11) Uiso 1.000000 3 S T P .
 O11 O 0.191(3) 0.193(3) 0.5215(9) 0.12(2) Uiso 0.166670 1 D . . 1
 O10 O 0.225(2) 0.222(2) 0.5233(5) 0.110(10) Uiso 0.333330 1 . . . 2
 O9 O 0.5976(17) 0.321(2) 0.4945(4) 0.393(17) Uiso 1.000000 1 . . . .
 O15 O 0.333333333333 0.666666666667 0.6047(9) 0.36(5) Uiso 1.000000 3 S T P .
 O14 O 0.126(5) 0.048(5) 0.5289(12) 0.75(6) Uiso 1.000000 1 . . . .

loop_
  _atom_site_aniso_label
  _atom_site_aniso_U_11
  _atom_site_aniso_U_22
  _atom_site_aniso_U_33
  _atom_site_aniso_U_12
  _atom_site_aniso_U_13
  _atom_site_aniso_U_23
 Tb1 0.0317(2) 0.0323(3) 0.0385(3) 0.01616(14) -0.00074(10) -0.0015(2)
 Br1 0.0577(6) 0.0593(6) 0.2018(15) 0.0427(5) -0.0075(7) 0.0168(7)
 Br2 0.0703(6) 0.0298(4) 0.0994(8) 0.0128(4) -0.0125(5) -0.0142(4)
 Zn1 0.0439(5) 0.0367(5) 0.0399(5) 0.0194(4) -0.0041(4) 0.0005(4)
 O1 0.046(3) 0.037(3) 0.051(3) 0.027(2) -0.006(2) 0.001(2)
 O2 0.042(3) 0.026(2) 0.043(3) 0.014(2) -0.003(2) -0.004(2)
 O3 0.048(3) 0.043(3) 0.066(4) 0.027(3) 0.005(3) -0.006(3)
 O4 0.055(3) 0.033(3) 0.046(3) 0.019(2) -0.000(3) 0.000(2)
 O5 0.087(6) 0.139(8) 0.072(5) 0.028(6) -0.024(4) 0.012(5)
 O6 0.041(3) 0.054(3) 0.056(4) 0.019(3) -0.003(3) 0.004(3)
 O7 0.034(3) 0.049(3) 0.050(3) 0.020(2) 0.008(2) 0.005(2)
 N1 0.059(4) 0.048(4) 0.054(5) 0.026(4) -0.005(3) 0.014(3)
 N2 0.062(4) 0.048(4) 0.047(4) 0.031(4) -0.002(3) -0.006(3)
 C1 0.035(4) 0.024(3) 0.063(5) 0.011(3) -0.011(4) 0.000(3)
 C2 0.030(4) 0.033(4) 0.077(6) 0.016(3) -0.001(4) 0.003(4)
 C3 0.031(4) 0.030(4) 0.107(8) 0.013(3) -0.001(4) -0.003(4)
 C4 0.042(5) 0.037(4) 0.118(9) 0.026(4) -0.015(5) 0.003(5)
 C5 0.050(5) 0.039(4) 0.103(8) 0.024(4) -0.020(5) 0.010(5)
 C6 0.042(4) 0.040(4) 0.073(6) 0.019(4) -0.017(4) -0.002(4)
 C7 0.067(6) 0.047(5) 0.060(6) 0.027(4) -0.019(5) 0.008(4)
 C8 0.087(7) 0.073(7) 0.048(6) 0.036(6) -0.009(5) 0.018(5)
 C9 0.101(8) 0.085(7) 0.036(5) 0.045(7) -0.012(5) -0.001(5)
 C10 0.103(8) 0.068(6) 0.041(5) 0.035(6) 0.012(5) -0.002(5)
 C11 0.072(6) 0.059(6) 0.041(5) 0.035(5) -0.006(4) -0.011(4)
 C12 0.046(4) 0.035(4) 0.052(5) 0.020(3) -0.012(4) -0.010(4)
 C13 0.061(5) 0.045(5) 0.060(6) 0.031(4) -0.019(4) -0.018(4)
 C14 0.045(4) 0.030(4) 0.066(6) 0.010(3) -0.006(4) -0.009(4)
 C15 0.041(4) 0.032(4) 0.051(5) 0.016(3) 0.000(3) -0.002(3)
 C16 0.041(4) 0.030(4) 0.048(5) 0.018(3) -0.003(3) -0.005(3)
 C17 0.033(4) 0.034(4) 0.047(4) 0.018(3) -0.006(3) -0.004(3)
 C18 0.066(6) 0.069(6) 0.082(7) 0.046(5) 0.003(5) -0.019(5)
 C19 0.069(6) 0.041(4) 0.043(5) 0.020(4) 0.006(4) 0.003(4)
 C20 0.035(4) 0.037(4) 0.058(5) 0.019(3) -0.004(4) 0.001(4)
 C21 0.041(5) 0.082(7) 0.073(6) 0.022(5) 0.005(4) 0.011(5)
 O8 0.110(8) 0.222(12) 0.157(11) 0.072(10) 0.038(8) 0.119(10)

loop_
  _geom_bond_atom_site_label_1
  _geom_bond_atom_site_label_2
  _geom_bond_distance
  _geom_bond_site_symmetry_2
  _geom_bond_publ_flag
 Tb1 Zn1 3.4242(9) 16 ?
 Tb1 Zn1 3.4242(9) . ?
 Tb1 O1 2.330(5) 16 ?
 Tb1 O1 2.330(5) . ?
 Tb1 O2 2.386(5) 16 ?
 Tb1 O2 2.386(5) . ?
 Tb1 O3 2.649(5) . ?
 Tb1 O3 2.649(5) 16 ?
 Tb1 O4 2.905(5) . ?
 Tb1 O4 2.905(5) 16 ?
 Tb1 O7 2.345(5) 16 ?
 Tb1 O7 2.345(5) . ?
 Br1 C4 1.902(8) . ?
 Br2 C14 1.916(8) . ?
 Zn1 O1 2.064(5) . ?
 Zn1 O2 2.089(5) . ?
 Zn1 O6 2.001(5) . ?
 Zn1 N1 2.083(7) . ?
 Zn1 N2 2.049(7) . ?
 O1 C1 1.324(9) . ?
 O2 C17 1.337(8) . ?
 O3 C2 1.378(11) . ?
 O3 C18 1.458(11) . ?
 O4 C16 1.362(9) . ?
 O4 C19 1.436(9) . ?
 O5 H5 0.8200 . ?
 O5 C9 1.482(14) . ?
 O6 C20 1.280(9) . ?
 O7 C20 1.224(9) . ?
 N1 C7 1.284(11) . ?
 N1 C8 1.461(12) . ?
 N2 C10 1.476(11) . ?
 N2 C11 1.274(11) . ?
 C1 C2 1.408(12) . ?
 C1 C6 1.392(12) . ?
 C2 C3 1.389(11) . ?
 C3 H3 0.9300 . ?
 C3 C4 1.392(14) . ?
 C4 C5 1.352(14) . ?
 C5 H5a 0.9300 . ?
 C5 C6 1.418(11) . ?
 C6 C7 1.435(13) . ?
 C7 H7 0.9300 . ?
 C8 H8a 0.9700 . ?
 C8 H8b 0.9700 . ?
 C8 C9 1.452(15) . ?
 C9 H9 0.9800 . ?
 C9 C10 1.492(15) . ?
 C10 H10a 0.9700 . ?
 C10 H10b 0.9700 . ?
 C11 H11 0.9300 . ?
 C11 C12 1.449(12) . ?
 C12 C13 1.421(11) . ?
 C12 C17 1.391(11) . ?
 C13 H13 0.9300 . ?
 C13 C14 1.352(12) . ?
 C14 C15 1.369(11) . ?
 C15 H15 0.9300 . ?
 C15 C16 1.369(10) . ?
 C16 C17 1.411(10) . ?
 C18 H18a 0.9600 . ?
 C18 H18b 0.9600 . ?
 C18 H18c 0.9600 . ?
 C19 H19a 0.9600 . ?
 C19 H19b 0.9600 . ?
 C19 H19c 0.9600 . ?
 C20 C21 1.508(11) . ?
 C21 H21a 0.9600 . ?
 C21 H21b 0.9600 . ?
 C21 H21c 0.9600 . ?
 O12 N4 1.212(9) . ?
 O13 N4 1.217(9) . ?
 N4 O11 1.219(9) . ?
 O8 H8c 0.9000 . ?
 O8 H8d 0.9000 . ?
 N3 O9 1.29(3) 2_655 ?
 N3 O9 1.29(3) 3_665 ?
 N3 O9 1.29(3) . ?

loop_
  _geom_angle_atom_site_label_1
  _geom_angle_atom_site_label_2
  _geom_angle_atom_site_label_3
  _geom_angle
  _geom_angle_site_symmetry_1
  _geom_angle_site_symmetry_3
  _geom_angle_publ_flag
 Zn1 Tb1 Zn1 172.80(3) 16 . ?
 O1 Tb1 Zn1 149.57(12) 16 . ?
 O1 Tb1 Zn1 36.08(12) . . ?
 O1 Tb1 Zn1 149.57(12) . 16 ?
 O1 Tb1 Zn1 36.08(12) 16 16 ?
 O1 Tb1 O1 129.0(2) 16 . ?
 O2 Tb1 Zn1 36.97(11) . . ?
 O2 Tb1 Zn1 141.37(11) 16 . ?
 O2 Tb1 Zn1 36.97(11) 16 16 ?
 O2 Tb1 Zn1 141.37(11) . 16 ?
 O2 Tb1 O1 66.41(16) . . ?
 O2 Tb1 O1 121.47(17) 16 . ?
 O2 Tb1 O1 66.41(16) 16 16 ?
 O2 Tb1 O1 121.47(17) . 16 ?
 O2 Tb1 O2 163.7(2) 16 . ?
 O3 Tb1 Zn1 87.35(13) . 16 ?
 O3 Tb1 Zn1 87.35(13) 16 . ?
 O3 Tb1 Zn1 98.78(13) 16 16 ?
 O3 Tb1 Zn1 98.78(13) . . ?
 O3 Tb1 O1 62.75(18) 16 16 ?
 O3 Tb1 O1 62.75(18) . . ?
 O3 Tb1 O1 74.27(18) 16 . ?
 O3 Tb1 O1 74.27(18) . 16 ?
 O3 Tb1 O2 74.39(17) . 16 ?
 O3 Tb1 O2 120.60(17) . . ?
 O3 Tb1 O2 120.60(17) 16 16 ?
 O3 Tb1 O2 74.39(17) 16 . ?
 O3 Tb1 O3 64.2(2) . 16 ?
 O4 Tb1 Zn1 95.39(10) . . ?
 O4 Tb1 Zn1 84.29(10) . 16 ?
 O4 Tb1 Zn1 95.39(10) 16 16 ?
 O4 Tb1 Zn1 84.29(10) 16 . ?
 O4 Tb1 O1 115.92(16) . . ?
 O4 Tb1 O1 66.52(16) . 16 ?
 O4 Tb1 O1 66.52(16) 16 . ?
 O4 Tb1 O1 115.92(16) 16 16 ?
 O4 Tb1 O2 58.62(15) 16 16 ?
 O4 Tb1 O2 120.53(15) . 16 ?
 O4 Tb1 O2 120.53(15) 16 . ?
 O4 Tb1 O2 58.62(15) . . ?
 O4 Tb1 O3 61.88(16) 16 . ?
 O4 Tb1 O3 123.19(16) 16 16 ?
 O4 Tb1 O3 61.88(16) . 16 ?
 O4 Tb1 O3 123.19(16) . . ?
 O4 Tb1 O4 174.9(2) 16 . ?
 O7 Tb1 Zn1 59.60(13) . . ?
 O7 Tb1 Zn1 113.87(13) . 16 ?
 O7 Tb1 Zn1 113.87(13) 16 . ?
 O7 Tb1 Zn1 59.60(13) 16 16 ?
 O7 Tb1 O1 80.69(18) . . ?
 O7 Tb1 O1 148.87(18) . 16 ?
 O7 Tb1 O1 80.69(18) 16 16 ?
 O7 Tb1 O1 148.87(18) 16 . ?
 O7 Tb1 O2 75.37(17) . . ?
 O7 Tb1 O2 75.37(17) 16 16 ?
 O7 Tb1 O2 91.37(17) 16 . ?
 O7 Tb1 O2 91.37(17) . 16 ?
 O7 Tb1 O3 146.50(19) . 16 ?
 O7 Tb1 O3 122.22(17) 16 16 ?
 O7 Tb1 O3 146.50(19) 16 . ?
 O7 Tb1 O3 122.22(17) . . ?
 O7 Tb1 O4 112.39(16) . . ?
 O7 Tb1 O4 63.04(16) 16 . ?
 O7 Tb1 O4 112.39(16) 16 16 ?
 O7 Tb1 O4 63.04(16) . 16 ?
 O7 Tb1 O7 72.4(3) 16 . ?
 O1 Zn1 Tb1 41.69(13) . . ?
 O2 Zn1 Tb1 43.40(12) . . ?
 O2 Zn1 O1 76.94(19) . . ?
 O6 Zn1 Tb1 89.00(17) . . ?
 O6 Zn1 O1 105.0(2) . . ?
 O6 Zn1 O2 104.1(2) . . ?
 N1 Zn1 Tb1 129.3(2) . . ?
 N1 Zn1 O1 88.1(3) . . ?
 N1 Zn1 O2 152.7(2) . . ?
 N1 Zn1 O6 101.8(3) . . ?
 N2 Zn1 Tb1 133.0(2) . . ?
 N2 Zn1 O1 150.1(2) . . ?
 N2 Zn1 O2 89.6(2) . . ?
 N2 Zn1 O6 104.1(3) . . ?
 N2 Zn1 N1 92.5(3) . . ?
 Zn1 O1 Tb1 102.23(19) . . ?
 C1 O1 Tb1 128.4(5) . . ?
 C1 O1 Zn1 129.2(5) . . ?
 Zn1 O2 Tb1 99.63(17) . . ?
 C17 O2 Tb1 132.6(4) . . ?
 C17 O2 Zn1 126.7(4) . . ?
 C2 O3 Tb1 116.1(5) . 16 ?
 C18 O3 Tb1 125.7(5) . 16 ?
 C18 O3 C2 117.9(7) . . ?
 C16 O4 Tb1 114.7(4) . 16 ?
 C19 O4 Tb1 128.2(4) . 16 ?
 C19 O4 C16 116.4(6) . . ?
 C9 O5 H5 109.5 . . ?
 C20 O6 Zn1 118.8(5) . . ?
 C20 O7 Tb1 148.0(5) . . ?
 C7 N1 Zn1 124.9(6) . . ?
 C8 N1 Zn1 117.5(6) . . ?
 C8 N1 C7 117.4(7) . . ?
 C10 N2 Zn1 117.4(6) . . ?
 C11 N2 Zn1 125.2(6) . . ?
 C11 N2 C10 117.3(7) . . ?
 C2 C1 O1 118.1(7) . . ?
 C6 C1 O1 123.0(8) . . ?
 C6 C1 C2 118.8(7) . . ?
 C1 C2 O3 114.6(7) . . ?
 C3 C2 O3 123.5(8) . . ?
 C3 C2 C1 121.9(9) . . ?
 H3 C3 C2 121.2(6) . . ?
 C4 C3 C2 117.5(9) . . ?
 C4 C3 H3 121.2(6) . . ?
 C3 C4 Br1 118.2(8) . . ?
 C5 C4 Br1 119.7(8) . . ?
 C5 C4 C3 122.1(8) . . ?
 H5a C5 C4 119.7(5) . . ?
 C6 C5 C4 120.7(9) . . ?
 C6 C5 H5a 119.7(6) . . ?
 C5 C6 C1 118.8(9) . . ?
 C7 C6 C1 125.1(8) . . ?
 C7 C6 C5 116.1(9) . . ?
 C6 C7 N1 128.3(8) . . ?
 H7 C7 N1 115.8(5) . . ?
 H7 C7 C6 115.8(5) . . ?
 H8a C8 N1 108.5(5) . . ?
 H8b C8 N1 108.5(5) . . ?
 H8b C8 H8a 107.5 . . ?
 C9 C8 N1 115.1(8) . . ?
 C9 C8 H8a 108.5(5) . . ?
 C9 C8 H8b 108.5(7) . . ?
 C8 C9 O5 109.2(10) . . ?
 H9 C9 O5 106.7(5) . . ?
 H9 C9 C8 106.7(6) . . ?
 C10 C9 O5 108.8(10) . . ?
 C10 C9 C8 118.0(9) . . ?
 C10 C9 H9 106.7(5) . . ?
 C9 C10 N2 113.3(9) . . ?
 H10a C10 N2 108.9(5) . . ?
 H10a C10 C9 108.9(7) . . ?
 H10b C10 N2 108.9(5) . . ?
 H10b C10 C9 108.9(6) . . ?
 H10b C10 H10a 107.7 . . ?
 H11 C11 N2 116.0(5) . . ?
 C12 C11 N2 127.9(8) . . ?
 C12 C11 H11 116.0(5) . . ?
 C13 C12 C11 114.3(7) . . ?
 C17 C12 C11 126.0(7) . . ?
 C17 C12 C13 119.7(8) . . ?
 H13 C13 C12 120.0(5) . . ?
 C14 C13 C12 119.9(8) . . ?
 C14 C13 H13 120.0(5) . . ?
 C13 C14 Br2 118.8(6) . . ?
 C15 C14 Br2 119.5(7) . . ?
 C15 C14 C13 121.6(7) . . ?
 H15 C15 C14 120.4(5) . . ?
 C16 C15 C14 119.2(8) . . ?
 C16 C15 H15 120.4(5) . . ?
 C15 C16 O4 123.7(7) . . ?
 C17 C16 O4 114.2(6) . . ?
 C17 C16 C15 122.1(7) . . ?
 C12 C17 O2 123.0(7) . . ?
 C16 C17 O2 119.5(6) . . ?
 C16 C17 C12 117.5(7) . . ?
 H18a C18 O3 109.5 . . ?
 H18b C18 O3 109.5 . . ?
 H18b C18 H18a 109.5 . . ?
 H18c C18 O3 109.5 . . ?
 H18c C18 H18a 109.5 . . ?
 H18c C18 H18b 109.5 . . ?
 H19a C19 O4 109.5 . . ?
 H19b C19 O4 109.5 . . ?
 H19b C19 H19a 109.5 . . ?
 H19c C19 O4 109.5 . . ?
 H19c C19 H19a 109.5 . . ?
 H19c C19 H19b 109.5 . . ?
 O7 C20 O6 123.8(7) . . ?
 C21 C20 O6 115.8(8) . . ?
 C21 C20 O7 120.4(8) . . ?
 H21a C21 C20 109.5 . . ?
 H21b C21 C20 109.5 . . ?
 H21b C21 H21a 109.5 . . ?
 H21c C21 C20 109.5 . . ?
 H21c C21 H21a 109.5 . . ?
 H21c C21 H21b 109.5 . . ?
 O13 N4 O12 117.7(17) . . ?
 O11 N4 O12 119.5(17) . . ?
 O11 N4 O13 120.4(18) . . ?
 H8d O8 H8c 109.5 . . ?
 O9 N3 O9 118.5(11) . 3_665 ?
 O9 N3 O9 118.5(11) 2_655 3_665 ?
 O9 N3 O9 118.5(11) 2_655 . ?

_olex2_submission_original_sample_id BQL4-ZnTb
_olex2_submission_special_instructions 'No special instructions were received'
loop_
  _restr_distance_atom_site_label_1
  _restr_distance_atom_site_label_2
  _restr_distance_site_symmetry_2
  _restr_distance_target
  _restr_distance_target_weight_param
  _restr_distance_diff
 O12 O13 1 2.1000 0.0200 0.0206
 O12 N4 1 1.2200 0.0100 0.0075
 O12 O11 1 2.1000 0.0200 -0.0005
 O13 O11 1 2.1000 0.0200 -0.0131
 N4 O13 1 1.2200 0.0100 0.0032
 N4 O11 1 1.2200 0.0100 0.0013
