# Supplementary material for: Heterometallic ZnII–LnIII–ZnII Schiff Base Complexes with Linear or Bent Conformation—Synthesis, Crystal Structures, Luminescent and Magnetic Characterization
Source: Molecules. 2018 Jul 18;23(7):1761. doi: 10.3390/molecules23071761 (PMC6099393; doi:10.3390/molecules23071761)
Supplement: Supplementary file 1 [file molecules-23-01761-s001.zip › 5-ZnDy.cif]

data_5-ZnDy

_chemical_formula_moiety
'C42 H42 Br4 Dy N4 O14 Zn2, 1(N O3), 5.33(H2O)'
_chemical_formula_sum             'C42 H52.67 Br4 Dy N5 O22.33 Zn2'
_chemical_formula_weight          1597.77
loop_
  _atom_type_symbol
  _atom_type_scat_dispersion_real
  _atom_type_scat_dispersion_imag
  _atom_type_scat_Cromer_Mann_a1
  _atom_type_scat_Cromer_Mann_a2
  _atom_type_scat_Cromer_Mann_a3
  _atom_type_scat_Cromer_Mann_a4
  _atom_type_scat_Cromer_Mann_b1
  _atom_type_scat_Cromer_Mann_b2
  _atom_type_scat_Cromer_Mann_b3
  _atom_type_scat_Cromer_Mann_b4
  _atom_type_scat_Cromer_Mann_c
  _atom_type_scat_source
  _atom_type_scat_dispersion_source
 C 0.01920 0.00962 2.31000 1.02000 1.58860 0.86500 20.84390 10.20750 0.56870
 51.65120 0.215599998832
 'International Tables Volume C Table 6.1.1.4 (pp. 500-502)'
 'Henke, Gullikson and Davis, At. Data and Nucl. Data Tables, 1993, 54, 2'
 H 0.00000 0.00000 0.49300 0.32291 0.14019 0.04081 10.51090 26.12570 3.14236
 57.79970 0.0030380000826
 'International Tables Volume C Table 6.1.1.4 (pp. 500-502)'
 'Henke, Gullikson and Davis, At. Data and Nucl. Data Tables, 1993, 54, 2'
 Zn -1.55628 0.70462 14.07430 7.03180 5.16520 2.41000 3.26550 0.23330 10.31630
 58.70970 1.30410003662
 'International Tables Volume C Table 6.1.1.4 (pp. 500-502)'
 'Henke, Gullikson and Davis, At. Data and Nucl. Data Tables, 1993, 54, 2'
 O 0.05239 0.03377 3.04850 2.28680 1.54630 0.86700 13.27710 5.70110 0.32390
 32.90890 0.250800013542
 'International Tables Volume C Table 6.1.1.4 (pp. 500-502)'
 'Henke, Gullikson and Davis, At. Data and Nucl. Data Tables, 1993, 54, 2'
 N 0.03256 0.01839 12.21260 3.13220 2.01250 1.16630 0.00570 9.89330 28.99750
 0.58260 -11.5290002823
 'International Tables Volume C Table 6.1.1.4 (pp. 500-502)'
 'Henke, Gullikson and Davis, At. Data and Nucl. Data Tables, 1993, 54, 2'
 Br -0.67402 1.33011 17.17890 5.23580 5.63770 3.98510 2.17230 16.57960 0.26090
 41.43280 2.95569992065
 'International Tables Volume C Table 6.1.1.4 (pp. 500-502)'
 'Henke, Gullikson and Davis, At. Data and Nucl. Data Tables, 1993, 54, 2'
 Dy -9.84008 9.94002 26.50700 17.63830 14.55960 2.96577 2.18020 0.20217
 12.18990 111.87400 4.29727983475
 'International Tables Volume C Table 6.1.1.4 (pp. 500-502)'
 'Henke, Gullikson and Davis, At. Data and Nucl. Data Tables, 1993, 54, 2'

_space_group_crystal_system       'trigonal'
_space_group_IT_number            167
_space_group_name_H-M_alt         'R -3 c'
_space_group_name_Hall            '-R 3 2"c'
loop_
  _space_group_symop_id
  _space_group_symop_operation_xyz
 1 x,y,z
 2 -y,x-y,z
 3 -x+y,-x,z
 4 x-y,-y,-z+1/2
 5 -x,-x+y,-z+1/2
 6 y,x,-z+1/2
 7 -x,-y,-z
 8 y,-x+y,-z
 9 x-y,x,-z
 10 -x+y,y,z-1/2
 11 x,x-y,z-1/2
 12 -y,-x,z-1/2
 13 x+1/3,y+2/3,z+2/3
 14 -y+1/3,x-y+2/3,z+2/3
 15 -x+y+1/3,-x+2/3,z+2/3
 16 x-y+1/3,-y+2/3,-z+7/6
 17 -x+1/3,-x+y+2/3,-z+7/6
 18 y+1/3,x+2/3,-z+7/6
 19 -x+1/3,-y+2/3,-z+2/3
 20 y+1/3,-x+y+2/3,-z+2/3
 21 x-y+1/3,x+2/3,-z+2/3
 22 -x+y+1/3,y+2/3,z+1/6
 23 x+1/3,x-y+2/3,z+1/6
 24 -y+1/3,-x+2/3,z+1/6
 25 x+2/3,y+1/3,z+1/3
 26 -y+2/3,x-y+1/3,z+1/3
 27 -x+y+2/3,-x+1/3,z+1/3
 28 x-y+2/3,-y+1/3,-z+5/6
 29 -x+2/3,-x+y+1/3,-z+5/6
 30 y+2/3,x+1/3,-z+5/6
 31 -x+2/3,-y+1/3,-z+1/3
 32 y+2/3,-x+y+1/3,-z+1/3
 33 x-y+2/3,x+1/3,-z+1/3
 34 -x+y+2/3,y+1/3,z-1/6
 35 x+2/3,x-y+1/3,z-1/6
 36 -y+2/3,-x+1/3,z-1/6

_symmetry_Int_Tables_number       167
_cell_length_a                    19.8706(5)
_cell_length_b                    19.8706(5)
_cell_length_c                    76.007(2)
_cell_angle_alpha                 90
_cell_angle_beta                  90
_cell_angle_gamma                 120
_cell_volume                      25990.1(12)
_cell_formula_units_Z             18
_cell_measurement_reflns_used     10747
_cell_measurement_temperature     119.95(10)
_cell_measurement_theta_max       75.8490
_cell_measurement_theta_min       3.4340
_exptl_absorpt_coefficient_mu     11.701
_exptl_absorpt_correction_T_max   0.438
_exptl_absorpt_correction_T_min   0.069
_exptl_absorpt_correction_type    analytical
_exptl_absorpt_process_details
;
CrysAlisPro, Agilent Technologies,
Version 1.171.37.34 (release 22-05-2014 CrysAlis171 .NET)
(compiled May 22 2014,16:03:01)
Analytical numeric absorption correction using a multifaceted crystal
			model based on expressions derived by R.C. Clark & J.S. Reid.
(Clark, R. C. & Reid, J. S. (1995). Acta Cryst. A51, 887-897)
Empirical absorption correction using spherical harmonics,
 implemented in SCALE3 ABSPACK scaling algorithm.
;
_exptl_crystal_colour             yellow
_exptl_crystal_density_diffrn     1.838
_exptl_crystal_density_method     'not measured'
_exptl_crystal_description        plate
_exptl_crystal_F_000              14118
_exptl_crystal_size_max           0.5886
_exptl_crystal_size_mid           0.3431
_exptl_crystal_size_min           0.0816
_diffrn_reflns_av_R_equivalents   0.0842
_diffrn_reflns_av_unetI/netI      0.0405
_diffrn_reflns_limit_h_max        23
_diffrn_reflns_limit_h_min        -21
_diffrn_reflns_limit_k_max        21
_diffrn_reflns_limit_k_min        -23
_diffrn_reflns_limit_l_max        91
_diffrn_reflns_limit_l_min        -91
_diffrn_reflns_number             35163
_diffrn_reflns_theta_full         67.6829
_diffrn_reflns_theta_max          67.68
_diffrn_reflns_theta_min          4.45
_diffrn_ambient_environment       N~2~
_diffrn_ambient_temperature       119.95(10)
_diffrn_detector                  'CCD plate'
_diffrn_detector_area_resol_mean  10.5526
_diffrn_detector_type             AtlasS2
_diffrn_measured_fraction_theta_full 0.9989
_diffrn_measured_fraction_theta_max 0.9989
_diffrn_measurement_details
;
;
_diffrn_measurement_device        'four-circle diffractometer'
_diffrn_measurement_device_type   'SuperNova, Single source at offset, AtlasS2'
_diffrn_measurement_method        '\w scans'
_diffrn_orient_matrix_UB_11       -0.0749715000
_diffrn_orient_matrix_UB_12       -0.0786868000
_diffrn_orient_matrix_UB_13       0.0025669000
_diffrn_orient_matrix_UB_21       0.0002857000
_diffrn_orient_matrix_UB_22       -0.0183247000
_diffrn_orient_matrix_UB_23       -0.0196814000
_diffrn_orient_matrix_UB_31       0.0488662000
_diffrn_orient_matrix_UB_32       -0.0386238000
_diffrn_orient_matrix_UB_33       0.0041032000
_diffrn_radiation_monochromator   mirror
_diffrn_radiation_probe           x-ray
_diffrn_radiation_type            'Cu K\a'
_diffrn_radiation_wavelength      1.54184
_diffrn_source                    'sealed X-ray tube'
_diffrn_source_type               'SuperNova (Cu) X-ray Source'
_reflns_Friedel_coverage          0.0
_reflns_limit_h_max               20
_reflns_limit_h_min               0
_reflns_limit_k_max               11
_reflns_limit_k_min               0
_reflns_limit_l_max               90
_reflns_limit_l_min               -90
_reflns_number_gt                 4762
_reflns_number_total              5229
_reflns_odcompleteness_completeness 99.95
_reflns_odcompleteness_iscentric  1
_reflns_odcompleteness_theta      66.97
_reflns_threshold_expression      I>=2u(I)
_computing_cell_refinement
;
CrysAlisPro, Agilent Technologies,
Version 1.171.37.34 (release 22-05-2014 CrysAlis171 .NET)
(compiled May 22 2014,16:03:01)
;
_computing_data_collection
;
CrysAlisPro, Agilent Technologies,
Version 1.171.37.34 (release 22-05-2014 CrysAlis171 .NET)
(compiled May 22 2014,16:03:01)
;
_computing_data_reduction
;
CrysAlisPro, Agilent Technologies,
Version 1.171.37.34 (release 22-05-2014 CrysAlis171 .NET)
(compiled May 22 2014,16:03:01)
;
_computing_molecular_graphics     'Olex2 (Dolomanov et al., 2009)'
_computing_publication_material   'Olex2 (Dolomanov et al., 2009)'
_computing_structure_refinement   'olex2.refine (Bourhis et al., 2013)'
_computing_structure_solution     'ShelXT (Sheldrick, 2008)'
_refine_diff_density_max          2.0690
_refine_diff_density_min          -1.2430
_refine_diff_density_rms          0.1801
_refine_ls_d_res_high             0.8333
_refine_ls_d_res_low              9.9353
_refine_ls_goodness_of_fit_ref    1.0388
_refine_ls_hydrogen_treatment     mixed
_refine_ls_matrix_type            full
_refine_ls_number_constraints     37
_refine_ls_number_parameters      350
_refine_ls_number_reflns          5229
_refine_ls_number_restraints      6
_refine_ls_R_factor_all           0.0661
_refine_ls_R_factor_gt            0.0610
_refine_ls_restrained_S_all       1.0382
_refine_ls_shift/su_max           0.0465
_refine_ls_shift/su_mean          0.0056
_refine_ls_structure_factor_coef  Fsqd
_refine_ls_weighting_details
'w=1/[\s^2^(Fo^2^)+(0.1009P)^2^+295.2667P] where P=(Fo^2^+2Fc^2^)/3'
_refine_ls_weighting_scheme       calc
_refine_ls_wR_factor_gt           0.1621
_refine_ls_wR_factor_ref          0.1699
_olex2_refinement_description
;
1. Others
 Fixed Sof: O11(0.16667) O12(0.16667) O13(0.16667) N4(0.16667) O10(0.33333)
 Fixed X: Dy1(0.666667) N3(0.666667) O15(0.333333)
 Fixed Y: N3(0.333333) O15(0.666667)
 Fixed Z: Dy1(0.583333)
;
_atom_sites_solution_primary      direct
loop_
  _atom_site_label
  _atom_site_type_symbol
  _atom_site_fract_x
  _atom_site_fract_y
  _atom_site_fract_z
  _atom_site_U_iso_or_equiv
  _atom_site_adp_type
  _atom_site_occupancy
  _atom_site_site_symmetry_order
  _atom_site_refinement_flags_posn
  _atom_site_refinement_flags_adp
  _atom_site_refinement_flags_occupancy
  _atom_site_disorder_group
 Dy1 Dy 0.666666666667 0.57889(2) 0.583333333333 0.03002(18) Uani 1.000000 2 S
 T P .
 Br1 Br 1.10273(4) 0.77659(4) 0.556107(11) 0.0472(2) Uani 1.000000 1 . . . .
 Br2 Br 0.44565(5) 0.77672(5) 0.55286(2) 0.0911(5) Uani 1.000000 1 . . . .
 Zn1 Zn 0.67339(5) 0.57157(5) 0.538525(12) 0.0363(2) Uani 1.000000 1 . . . .
 O1 O 0.7523(2) 0.6041(2) 0.55941(5) 0.0331(9) Uani 1.000000 1 . . . .
 O2 O 0.6248(2) 0.6072(2) 0.55759(6) 0.0363(10) Uani 1.000000 1 . . . .
 O3 O 0.8323(2) 0.6557(3) 0.58846(6) 0.0357(9) Uani 1.000000 1 . . . .
 O4 O 0.5868(3) 0.6501(3) 0.58659(7) 0.0421(11) Uani 1.000000 1 . . . .
 O5 O 0.7345(5) 0.6852(4) 0.49522(9) 0.099(3) Uani 1.000000 1 . . . .
 O6 O 0.6136(3) 0.4562(3) 0.53987(6) 0.0400(10) Uani 1.000000 1 . . . .
 O7 O 0.6174(2) 0.4596(2) 0.56924(5) 0.0333(9) Uani 1.000000 1 . . . .
 N1 N 0.7605(4) 0.5939(4) 0.52132(8) 0.0485(14) Uani 1.000000 1 . . . .
 N2 N 0.6098(4) 0.5943(4) 0.51991(8) 0.0500(15) Uani 1.000000 1 . . . .
 C1 C 0.8289(3) 0.6421(3) 0.55812(8) 0.0308(12) Uani 1.000000 1 . . . .
 C2 C 0.8748(3) 0.6720(3) 0.57338(8) 0.0308(12) Uani 1.000000 1 . . . .
 C3 C 0.9552(4) 0.7129(4) 0.57303(9) 0.0356(13) Uani 1.000000 1 . . . .
 C4 C 0.9925(4) 0.7248(4) 0.55680(10) 0.0385(14) Uani 1.000000 1 . . . .
 C5 C 0.9508(4) 0.6971(4) 0.54163(9) 0.0403(14) Uani 1.000000 1 . . . .
 C6 C 0.8699(4) 0.6567(4) 0.54189(9) 0.0374(13) Uani 1.000000 1 . . . .
 C7 C 0.8327(4) 0.6282(4) 0.52490(9) 0.0458(16) Uani 1.000000 1 . . . .
 C8 C 0.7380(5) 0.5683(6) 0.50300(10) 0.067(2) Uani 1.000000 1 . . . .
 C9 C 0.6926(6) 0.6010(6) 0.49461(12) 0.070(3) Uani 1.000000 1 . . . .
 C10 C 0.6119(5) 0.5712(5) 0.50163(11) 0.060(2) Uani 1.000000 1 . . . .
 C11 C 0.5728(4) 0.6301(5) 0.52260(11) 0.0515(19) Uani 1.000000 1 . . . .
 C12 C 0.5842(3) 0.6438(4) 0.55578(10) 0.0379(15) Uani 1.000000 1 . . . .
 C13 C 0.5642(4) 0.6692(3) 0.57099(12) 0.0450(18) Uani 1.000000 1 . . . .
 C14 C 0.5237(4) 0.7090(4) 0.57034(14) 0.057(2) Uani 1.000000 1 . . . .
 C15 C 0.5014(4) 0.7226(4) 0.55384(16) 0.065(3) Uani 1.000000 1 . . . .
 C16 C 0.5183(4) 0.6970(4) 0.53869(14) 0.060(2) Uani 1.000000 1 . . . .
 C17 C 0.5599(4) 0.6574(4) 0.53928(13) 0.0484(19) Uani 1.000000 1 . . . .
 C18 C 0.8747(4) 0.6670(4) 0.60481(9) 0.0391(14) Uani 1.000000 1 . . . .
 C19 C 0.5588(5) 0.6656(4) 0.60280(13) 0.055(2) Uani 1.000000 1 . . . .
 C20 C 0.5990(4) 0.4232(4) 0.55508(9) 0.0358(14) Uani 1.000000 1 . . . .
 C21 C 0.5571(4) 0.3358(4) 0.55536(10) 0.0454(16) Uani 1.000000 1 . . . .
 H3 H 0.9837(4) 0.7321(4) 0.58335(9) 0.0428(16) Uiso 1.000000 1 R . . .
 H5 H 0.749(8) 0.6997(5) 0.5053(4) 0.148(4) Uiso 1.000000 1 GR . . .
 H5a H 0.9768(4) 0.7053(4) 0.53097(9) 0.0484(17) Uiso 1.000000 1 R . . .
 H7 H 0.8657(4) 0.6359(4) 0.51549(9) 0.0549(19) Uiso 1.000000 1 R . . .
 H8a H 0.7845(5) 0.5835(6) 0.49612(10) 0.081(3) Uiso 1.000000 1 R . . .
 H8b H 0.7071(5) 0.5120(6) 0.50277(10) 0.081(3) Uiso 1.000000 1 R . . .
 H9 H 0.6870(6) 0.5864(6) 0.48215(12) 0.084(3) Uiso 1.000000 1 R . . .
 H10a H 0.5838(5) 0.5149(5) 0.50094(11) 0.072(3) Uiso 1.000000 1 R . . .
 H10b H 0.5852(5) 0.5901(5) 0.49420(11) 0.072(3) Uiso 1.000000 1 R . . .
 H11 H 0.5515(4) 0.6401(5) 0.51273(11) 0.062(2) Uiso 1.000000 1 R . . .
 H14 H 0.5115(4) 0.7263(4) 0.58059(14) 0.069(3) Uiso 1.000000 1 R . . .
 H16 H 0.5020(4) 0.7059(4) 0.52792(14) 0.072(3) Uiso 1.000000 1 R . . .
 H18a H 0.8390(5) 0.650(3) 0.61451(11) 0.059(2) Uiso 1.000000 1 GR . . .
 H18b H 0.901(3) 0.638(3) 0.6045(3) 0.059(2) Uiso 1.000000 1 GR . . .
 H18c H 0.912(2) 0.7212(6) 0.6063(4) 0.059(2) Uiso 1.000000 1 GR . . .
 H19a H 0.578(3) 0.649(4) 0.61262(14) 0.082(3) Uiso 1.000000 1 GR . . .
 H19b H 0.577(3) 0.7202(7) 0.6037(4) 0.082(3) Uiso 1.000000 1 GR . . .
 H19c H 0.5030(5) 0.637(3) 0.6028(4) 0.082(3) Uiso 1.000000 1 GR . . .
 H21a H 0.581(2) 0.3186(4) 0.5640(6) 0.068(2) Uiso 1.000000 1 GR . . .
 H21b H 0.5035(9) 0.3162(4) 0.5583(8) 0.068(2) Uiso 1.000000 1 GR . . .
 H21c H 0.560(3) 0.3169(4) 0.5440(2) 0.068(2) Uiso 1.000000 1 GR . . .
 O11 O 0.804(2) 0.802(2) 0.5215(8) 0.09(2) Uiso 0.166670 1 D . . 1
 O12 O 0.7058(12) 0.8116(15) 0.5148(3) 0.042(6) Uiso 0.166670 1 D . . 1
 O13 O 0.8086(19) 0.9112(13) 0.5206(6) 0.084(12) Uiso 0.166670 1 D . . 1
 N4 N 0.7728(12) 0.8404(13) 0.5195(4) 0.034(6) Uiso 0.166670 1 D . . 1
 O10 O 0.7877(13) 0.7794(14) 0.5235(3) 0.052(5) Uiso 0.333330 1 . . . 2
 O9 O 0.6812(14) 0.4026(12) 0.4923(3) 0.252(9) Uiso 1.000000 1 . . . .
 N3 N 0.666666666667 0.333333333333 0.4917(3) 0.098(5) Uiso 1.000000 3 S T P .
 O8 O 0.5330(6) 0.3678(5) 0.51028(12) 0.101(3) Uani 1.000000 1 . . . .
 H8c H 0.542(9) 0.377(9) 0.5212(5) 0.151(5) Uiso 1.000000 1 G . . .
 H8d H 0.564(8) 0.355(11) 0.5059(17) 0.151(5) Uiso 1.000000 1 G . . .
 O15 O 0.333333333333 0.666666666667 0.6018(8) 0.40(3) Uiso 1.000000 3 S T P .
 O14 O 0.949(3) 0.866(2) 0.5272(6) 0.49(2) Uiso 1.000000 1 . . . .

loop_
  _atom_site_aniso_label
  _atom_site_aniso_U_11
  _atom_site_aniso_U_22
  _atom_site_aniso_U_33
  _atom_site_aniso_U_12
  _atom_site_aniso_U_13
  _atom_site_aniso_U_23
 Dy1 0.0244(3) 0.0239(2) 0.0420(3) 0.01222(14) 0.00146(18) 0.00073(9)
 Br1 0.0224(3) 0.0384(4) 0.0738(5) 0.0099(3) 0.0093(3) 0.0069(3)
 Br2 0.0355(5) 0.0337(4) 0.2110(15) 0.0225(4) -0.0209(6) 0.0070(6)
 Zn1 0.0291(4) 0.0355(5) 0.0425(5) 0.0147(4) -0.0019(3) 0.0060(3)
 O1 0.025(2) 0.032(2) 0.040(2) 0.0124(18) 0.0036(16) 0.0038(17)
 O2 0.031(2) 0.030(2) 0.051(2) 0.0174(19) -0.0001(18) 0.0066(18)
 O3 0.028(2) 0.039(2) 0.041(2) 0.0174(19) -0.0014(18) -0.0002(18)
 O4 0.028(2) 0.034(2) 0.069(3) 0.019(2) 0.003(2) -0.004(2)
 O5 0.100(6) 0.069(4) 0.065(4) -0.004(4) -0.020(4) 0.030(3)
 O6 0.038(2) 0.036(2) 0.043(2) 0.017(2) -0.0095(19) -0.0037(19)
 O7 0.032(2) 0.027(2) 0.042(2) 0.0155(18) -0.0032(17) -0.0012(17)
 N1 0.044(3) 0.052(4) 0.042(3) 0.018(3) 0.001(3) 0.004(3)
 N2 0.045(3) 0.048(3) 0.052(3) 0.019(3) -0.010(3) 0.014(3)
 C1 0.021(3) 0.027(3) 0.046(3) 0.014(2) 0.002(2) 0.002(2)
 C2 0.018(3) 0.028(3) 0.047(3) 0.013(2) 0.004(2) 0.006(2)
 C3 0.026(3) 0.028(3) 0.055(4) 0.015(3) 0.001(3) -0.000(3)
 C4 0.026(3) 0.027(3) 0.060(4) 0.011(2) 0.012(3) 0.007(3)
 C5 0.031(3) 0.039(4) 0.052(4) 0.019(3) 0.013(3) 0.012(3)
 C6 0.028(3) 0.033(3) 0.051(3) 0.015(3) 0.005(3) -0.000(3)
 C7 0.034(4) 0.052(4) 0.046(3) 0.018(3) 0.006(3) 0.002(3)
 C8 0.054(5) 0.090(7) 0.046(4) 0.027(5) -0.000(4) -0.009(4)
 C9 0.064(6) 0.080(7) 0.045(4) 0.020(5) -0.007(4) 0.007(4)
 C10 0.055(5) 0.061(5) 0.054(4) 0.022(4) -0.018(4) 0.010(4)
 C11 0.034(4) 0.047(4) 0.070(5) 0.017(3) -0.014(3) 0.017(4)
 C12 0.020(3) 0.022(3) 0.070(4) 0.009(2) 0.001(3) 0.011(3)
 C13 0.018(3) 0.020(3) 0.091(6) 0.005(2) -0.006(3) 0.002(3)
 C14 0.022(3) 0.025(3) 0.121(7) 0.010(3) -0.004(4) -0.002(4)
 C15 0.020(3) 0.024(3) 0.146(9) 0.008(3) -0.012(4) 0.019(4)
 C16 0.034(4) 0.032(4) 0.109(7) 0.012(3) -0.013(4) 0.023(4)
 C17 0.024(3) 0.029(3) 0.087(6) 0.009(3) -0.004(3) 0.016(3)
 C18 0.024(3) 0.045(4) 0.045(3) 0.015(3) -0.007(3) -0.008(3)
 C19 0.044(4) 0.037(4) 0.081(6) 0.019(3) 0.006(4) -0.012(4)
 C20 0.029(3) 0.035(3) 0.046(3) 0.018(3) -0.004(3) -0.002(3)
 C21 0.048(4) 0.031(3) 0.052(4) 0.015(3) -0.008(3) -0.003(3)
 O8 0.142(8) 0.069(5) 0.092(5) 0.054(5) -0.072(6) -0.029(4)

loop_
  _geom_bond_atom_site_label_1
  _geom_bond_atom_site_label_2
  _geom_bond_distance
  _geom_bond_site_symmetry_2
  _geom_bond_publ_flag
 Dy1 Zn1 3.4143(9) . ?
 Dy1 Zn1 3.4143(9) 17_655 ?
 Dy1 O1 2.367(4) 17_655 ?
 Dy1 O1 2.367(4) . ?
 Dy1 O2 2.303(4) . ?
 Dy1 O2 2.303(4) 17_655 ?
 Dy1 O3 2.879(4) 17_655 ?
 Dy1 O3 2.879(4) . ?
 Dy1 O4 2.612(5) . ?
 Dy1 O4 2.612(5) 17_655 ?
 Dy1 O7 2.324(4) . ?
 Dy1 O7 2.324(4) 17_655 ?
 Br1 C4 1.898(6) . ?
 Br2 C15 1.894(8) . ?
 Zn1 O1 2.094(4) . ?
 Zn1 O2 2.054(5) . ?
 Zn1 O6 1.988(5) . ?
 Zn1 N1 2.034(6) . ?
 Zn1 N2 2.092(6) . ?
 O1 C1 1.320(7) . ?
 O2 C12 1.336(8) . ?
 O3 C2 1.363(7) . ?
 O3 C18 1.455(8) . ?
 O4 C13 1.387(10) . ?
 O4 C19 1.448(10) . ?
 O5 C9 1.450(13) . ?
 O5 H5 0.8200 . ?
 O6 C20 1.288(8) . ?
 O7 C20 1.246(8) . ?
 N1 C7 1.271(10) . ?
 N1 C8 1.473(10) . ?
 N2 C10 1.471(11) . ?
 N2 C11 1.268(11) . ?
 C1 C2 1.410(9) . ?
 C1 C6 1.427(9) . ?
 C2 C3 1.385(8) . ?
 C3 C4 1.398(10) . ?
 C3 H3 0.9300 . ?
 C4 C5 1.364(10) . ?
 C5 C6 1.393(9) . ?
 C5 H5a 0.9300 . ?
 C6 C7 1.455(10) . ?
 C7 H7 0.9300 . ?
 C8 C9 1.494(14) . ?
 C8 H8a 0.9700 . ?
 C8 H8b 0.9700 . ?
 C9 C10 1.501(14) . ?
 C9 H9 0.9800 . ?
 C10 H10a 0.9700 . ?
 C10 H10b 0.9700 . ?
 C11 C17 1.451(13) . ?
 C11 H11 0.9300 . ?
 C12 C13 1.396(12) . ?
 C12 C17 1.417(11) . ?
 C13 C14 1.384(10) . ?
 C14 C15 1.400(14) . ?
 C14 H14 0.9300 . ?
 C15 C16 1.366(15) . ?
 C16 C17 1.398(11) . ?
 C16 H16 0.9300 . ?
 C18 H18a 0.9600 . ?
 C18 H18b 0.9600 . ?
 C18 H18c 0.9600 . ?
 C19 H19a 0.9600 . ?
 C19 H19b 0.9600 . ?
 C19 H19c 0.9600 . ?
 C20 C21 1.504(9) . ?
 C21 H21a 0.9600 . ?
 C21 H21b 0.9600 . ?
 C21 H21c 0.9600 . ?
 O11 N4 1.212(9) . ?
 O12 N4 1.211(9) . ?
 O13 N4 1.220(9) . ?
 O9 N3 1.26(2) . ?
 O8 H8c 0.8500 . ?
 O8 H8d 0.8500 . ?

loop_
  _geom_angle_atom_site_label_1
  _geom_angle_atom_site_label_2
  _geom_angle_atom_site_label_3
  _geom_angle
  _geom_angle_site_symmetry_1
  _geom_angle_site_symmetry_3
  _geom_angle_publ_flag
 Zn1 Dy1 Zn1 172.88(3) 17_655 . ?
 O1 Dy1 Zn1 141.09(10) 17_655 . ?
 O1 Dy1 Zn1 37.20(10) . . ?
 O1 Dy1 Zn1 141.09(10) . 17_655 ?
 O1 Dy1 Zn1 37.20(10) 17_655 17_655 ?
 O1 Dy1 O1 163.0(2) 17_655 . ?
 O2 Dy1 Zn1 35.87(11) . . ?
 O2 Dy1 Zn1 149.67(11) 17_655 . ?
 O2 Dy1 Zn1 35.87(11) 17_655 17_655 ?
 O2 Dy1 Zn1 149.67(11) . 17_655 ?
 O2 Dy1 O1 66.75(15) . . ?
 O2 Dy1 O1 121.38(15) 17_655 . ?
 O2 Dy1 O1 66.75(15) 17_655 17_655 ?
 O2 Dy1 O1 121.38(15) . 17_655 ?
 O2 Dy1 O2 129.7(2) 17_655 . ?
 O3 Dy1 Zn1 95.67(9) 17_655 17_655 ?
 O3 Dy1 Zn1 95.67(9) . . ?
 O3 Dy1 Zn1 84.03(9) . 17_655 ?
 O3 Dy1 Zn1 84.03(9) 17_655 . ?
 O3 Dy1 O1 120.44(13) . 17_655 ?
 O3 Dy1 O1 120.44(13) 17_655 . ?
 O3 Dy1 O1 58.75(13) . . ?
 O3 Dy1 O1 58.75(13) 17_655 17_655 ?
 O3 Dy1 O2 116.23(14) 17_655 17_655 ?
 O3 Dy1 O2 65.98(14) 17_655 . ?
 O3 Dy1 O2 65.98(14) . 17_655 ?
 O3 Dy1 O2 116.23(14) . . ?
 O3 Dy1 O3 175.27(18) 17_655 . ?
 O4 Dy1 Zn1 86.57(12) 17_655 . ?
 O4 Dy1 Zn1 99.49(12) 17_655 17_655 ?
 O4 Dy1 Zn1 86.57(12) . 17_655 ?
 O4 Dy1 Zn1 99.49(12) . . ?
 O4 Dy1 O1 74.02(15) 17_655 . ?
 O4 Dy1 O1 121.71(15) 17_655 17_655 ?
 O4 Dy1 O1 121.71(15) . . ?
 O4 Dy1 O1 74.02(15) . 17_655 ?
 O4 Dy1 O2 74.03(16) . 17_655 ?
 O4 Dy1 O2 63.69(17) 17_655 17_655 ?
 O4 Dy1 O2 63.69(17) . . ?
 O4 Dy1 O2 74.03(16) 17_655 . ?
 O4 Dy1 O3 61.77(13) . 17_655 ?
 O4 Dy1 O3 122.87(13) . . ?
 O4 Dy1 O3 61.77(13) 17_655 . ?
 O4 Dy1 O3 122.87(13) 17_655 17_655 ?
 O4 Dy1 O4 64.6(2) . 17_655 ?
 O7 Dy1 Zn1 60.15(10) . . ?
 O7 Dy1 Zn1 113.41(11) . 17_655 ?
 O7 Dy1 Zn1 113.41(11) 17_655 . ?
 O7 Dy1 Zn1 60.15(10) 17_655 17_655 ?
 O7 Dy1 O1 75.73(15) . . ?
 O7 Dy1 O1 90.40(14) . 17_655 ?
 O7 Dy1 O1 75.73(15) 17_655 17_655 ?
 O7 Dy1 O1 90.40(14) 17_655 . ?
 O7 Dy1 O2 80.67(15) . . ?
 O7 Dy1 O2 80.67(15) 17_655 17_655 ?
 O7 Dy1 O2 148.16(15) 17_655 . ?
 O7 Dy1 O2 148.16(15) . 17_655 ?
 O7 Dy1 O3 112.98(14) . . ?
 O7 Dy1 O3 62.80(13) 17_655 . ?
 O7 Dy1 O3 112.98(14) 17_655 17_655 ?
 O7 Dy1 O3 62.80(13) . 17_655 ?
 O7 Dy1 O4 146.30(16) . 17_655 ?
 O7 Dy1 O4 122.36(14) 17_655 17_655 ?
 O7 Dy1 O4 146.30(16) 17_655 . ?
 O7 Dy1 O4 122.36(14) . . ?
 O7 Dy1 O7 72.0(2) 17_655 . ?
 O1 Zn1 Dy1 43.11(11) . . ?
 O2 Zn1 Dy1 41.09(12) . . ?
 O2 Zn1 O1 76.56(17) . . ?
 O6 Zn1 Dy1 89.10(13) . . ?
 O6 Zn1 O1 103.90(17) . . ?
 O6 Zn1 O2 104.39(18) . . ?
 N1 Zn1 Dy1 132.78(17) . . ?
 N1 Zn1 O1 89.7(2) . . ?
 N1 Zn1 O2 150.9(2) . . ?
 N1 Zn1 O6 103.7(2) . . ?
 N2 Zn1 Dy1 128.7(2) . . ?
 N2 Zn1 O1 152.4(2) . . ?
 N2 Zn1 O2 87.9(2) . . ?
 N2 Zn1 O6 101.9(2) . . ?
 N2 Zn1 N1 93.4(3) . . ?
 Zn1 O1 Dy1 99.70(16) . . ?
 C1 O1 Dy1 132.7(4) . . ?
 C1 O1 Zn1 126.2(4) . . ?
 Zn1 O2 Dy1 103.04(18) . . ?
 C12 O2 Dy1 127.6(4) . . ?
 C12 O2 Zn1 129.1(4) . . ?
 C2 O3 Dy1 114.9(3) . 17_655 ?
 C18 O3 Dy1 128.2(4) . 17_655 ?
 C18 O3 C2 116.1(5) . . ?
 C13 O4 Dy1 115.8(4) . 17_655 ?
 C19 O4 Dy1 126.8(5) . 17_655 ?
 C19 O4 C13 117.2(6) . . ?
 H5 O5 C9 109.5 . . ?
 C20 O6 Zn1 119.1(4) . . ?
 C20 O7 Dy1 147.4(4) . . ?
 C7 N1 Zn1 126.0(5) . . ?
 C8 N1 Zn1 117.0(5) . . ?
 C8 N1 C7 117.0(7) . . ?
 C10 N2 Zn1 117.1(5) . . ?
 C11 N2 Zn1 126.4(6) . . ?
 C11 N2 C10 116.3(6) . . ?
 C2 C1 O1 119.9(5) . . ?
 C6 C1 O1 123.9(6) . . ?
 C6 C1 C2 116.2(5) . . ?
 C1 C2 O3 113.4(5) . . ?
 C3 C2 O3 123.5(6) . . ?
 C3 C2 C1 123.1(6) . . ?
 C4 C3 C2 118.3(6) . . ?
 H3 C3 C2 120.8(4) . . ?
 H3 C3 C4 120.8(4) . . ?
 C3 C4 Br1 119.1(5) . . ?
 C5 C4 Br1 119.9(5) . . ?
 C5 C4 C3 120.9(6) . . ?
 C6 C5 C4 120.9(6) . . ?
 H5a C5 C4 119.5(4) . . ?
 H5a C5 C6 119.5(4) . . ?
 C5 C6 C1 120.5(6) . . ?
 C7 C6 C1 124.1(6) . . ?
 C7 C6 C5 115.3(6) . . ?
 C6 C7 N1 128.0(7) . . ?
 H7 C7 N1 116.0(4) . . ?
 H7 C7 C6 116.0(4) . . ?
 C9 C8 N1 113.5(8) . . ?
 H8a C8 N1 108.9(4) . . ?
 H8a C8 C9 108.9(5) . . ?
 H8b C8 N1 108.9(5) . . ?
 H8b C8 C9 108.9(6) . . ?
 H8b C8 H8a 107.7 . . ?
 C8 C9 O5 111.4(8) . . ?
 C10 C9 O5 109.2(9) . . ?
 C10 C9 C8 115.7(8) . . ?
 H9 C9 O5 106.7(5) . . ?
 H9 C9 C8 106.7(5) . . ?
 H9 C9 C10 106.7(5) . . ?
 C9 C10 N2 113.9(7) . . ?
 H10a C10 N2 108.8(4) . . ?
 H10a C10 C9 108.8(6) . . ?
 H10b C10 N2 108.8(4) . . ?
 H10b C10 C9 108.8(5) . . ?
 H10b C10 H10a 107.7 . . ?
 C17 C11 N2 127.6(7) . . ?
 H11 C11 N2 116.2(5) . . ?
 H11 C11 C17 116.2(4) . . ?
 C13 C12 O2 118.0(6) . . ?
 C17 C12 O2 123.4(7) . . ?
 C17 C12 C13 118.6(7) . . ?
 C12 C13 O4 114.8(6) . . ?
 C14 C13 O4 123.2(8) . . ?
 C14 C13 C12 122.0(8) . . ?
 C15 C14 C13 118.1(9) . . ?
 H14 C14 C13 120.9(6) . . ?
 H14 C14 C15 120.9(5) . . ?
 C14 C15 Br2 118.3(8) . . ?
 C16 C15 Br2 120.1(7) . . ?
 C16 C15 C14 121.6(7) . . ?
 C17 C16 C15 120.4(8) . . ?
 H16 C16 C15 119.8(5) . . ?
 H16 C16 C17 119.8(6) . . ?
 C12 C17 C11 124.2(7) . . ?
 C16 C17 C11 116.5(8) . . ?
 C16 C17 C12 119.3(9) . . ?
 H18a C18 O3 109.5 . . ?
 H18b C18 O3 109.5 . . ?
 H18b C18 H18a 109.5 . . ?
 H18c C18 O3 109.5 . . ?
 H18c C18 H18a 109.5 . . ?
 H18c C18 H18b 109.5 . . ?
 H19a C19 O4 109.5 . . ?
 H19b C19 O4 109.5 . . ?
 H19b C19 H19a 109.5 . . ?
 H19c C19 O4 109.5 . . ?
 H19c C19 H19a 109.5 . . ?
 H19c C19 H19b 109.5 . . ?
 O7 C20 O6 123.6(6) . . ?
 C21 C20 O6 117.0(6) . . ?
 C21 C20 O7 119.4(6) . . ?
 H21a C21 C20 109.5 . . ?
 H21b C21 C20 109.5 . . ?
 H21b C21 H21a 109.5 . . ?
 H21c C21 C20 109.5 . . ?
 H21c C21 H21a 109.5 . . ?
 H21c C21 H21b 109.5 . . ?
 O12 N4 O11 121.6(16) . . ?
 O13 N4 O11 122.3(16) . . ?
 O13 N4 O12 115.7(15) . . ?
 O9 N3 O9 119.9(3) 3_665 . ?
 O9 N3 O9 119.9(3) 3_665 2_655 ?
 O9 N3 O9 119.9(3) 2_655 . ?
 H8d O8 H8c 109.5 . . ?

loop_
  _exptl_crystal_face_index_h
  _exptl_crystal_face_index_k
  _exptl_crystal_face_index_l
  _exptl_crystal_face_perp_dist
  _exptl_oxdiff_crystal_face_indexfrac_h
  _exptl_oxdiff_crystal_face_indexfrac_k
  _exptl_oxdiff_crystal_face_indexfrac_l
  _exptl_oxdiff_crystal_face_x
  _exptl_oxdiff_crystal_face_y
  _exptl_oxdiff_crystal_face_z
 0 11 13 0.1679 -0.0260 10.9963 12.9450 -0.8301 -0.4563 -0.3729
 -9 -2 -16 0.1692 -8.9688 -2.0124 -15.9822 0.7897 0.3489 -0.4261
 -2 -10 -5 0.1502 -1.9737 -9.9954 -4.9587 0.9217 0.2802 0.2693
 11 -1 16 0.1820 10.9699 -0.9835 15.9949 -0.7040 -0.2936 0.6397
 -11 10 -10 0.3269 -10.9896 9.9785 -10.0350 0.0130 0.0115 -0.9636
 11 -10 10 0.2319 10.9896 -9.9785 10.0350 -0.0130 -0.0115 0.9636
 -1 -1 49 0.0393 -1.0113 -0.9793 48.9512 0.2785 -0.9458 0.1893
 1 1 -49 0.0423 1.0113 0.9793 -48.9512 -0.2785 0.9458 -0.1893

_olex2_submission_special_instructions 'No special instructions were received'
loop_
  _restr_distance_atom_site_label_1
  _restr_distance_atom_site_label_2
  _restr_distance_site_symmetry_2
  _restr_distance_target
  _restr_distance_target_weight_param
  _restr_distance_diff
 O12 O11 1 2.1000 0.0200 -0.0155
 O12 O13 1 2.1000 0.0200 0.0413
 O12 N4 1 1.2200 0.0100 0.0086
 O13 O11 1 2.1000 0.0200 -0.0296
 N4 O11 1 1.2200 0.0100 0.0084
 N4 O13 1 1.2200 0.0100 0.0001
